# Supplementary material for: Development of a 3D Human Colon Model Along with Bioelectronics for the Induction and Monitoring of Diseases
Source: Adv Sci (Weinh). 2025 Sep 27;12(45):e06377. doi: 10.1002/advs.202506377 (PMC12677662; doi:10.1002/advs.202506377)
Supplement: Supplementary file 3 — Supplemental Data [file ADVS-12-e06377-s003.zip]

Archive with 4 entries (4 files):
- Colon_sectioned_gcode.gcode
- Colon_sectioned_gcode_2.gcode
- Colon_sectioned.stl
- Colon_sectioned_2.stl
