# Supplementary material for: Development of a 3D Human Colon Model Along with Bioelectronics for the Induction and Monitoring of Diseases
Source: Adv Sci (Weinh). 2025 Sep 27;12(45):e06377. doi: 10.1002/advs.202506377 (PMC12677662; doi:10.1002/advs.202506377)
Supplement: Supplementary file 3 — Supplemental Data [file ADVS-12-e06377-s003.zip › Colon_sectioned_gcode.gcode]

G21	set units to millimeters
G90	use absolute coordinates
M83	use relative distances for extrusion
G1 Z0.100 F4800.000	move to next layer (0)
G1 E-2.00000 F2400.00000	retract
G1 X-0.967 Y1.859 F4800.000	move to first perimeter point
M760	Activate pressure valve for PH1
G1 X-1.224 Y1.725 E0.00032 F600.000	perimeter
G1 X-1.322 Y1.641 E0.00014	perimeter
G1 X-1.723 Y1.422 E0.00051	perimeter
G1 X-2.218 Y1.037 E0.00070	perimeter
G1 X-2.516 Y0.718 E0.00049	perimeter
G1 X-3.077 Y-0.025 E0.00103	perimeter
G1 X-3.147 Y-0.243 E0.00025	perimeter
G1 X-3.152 Y-0.523 E0.00031	perimeter
G1 X-3.053 Y-0.892 E0.00042	perimeter
G1 X-2.843 Y-1.333 E0.00054	perimeter
G1 X-2.526 Y-1.723 E0.00056	perimeter
G1 X-2.274 Y-1.932 E0.00036	perimeter
G1 X-1.975 Y-2.097 E0.00038	perimeter
G1 X-1.431 Y-2.226 E0.00062	perimeter
G1 X-1.179 Y-2.223 E0.00028	perimeter
G1 X-0.745 Y-2.279 E0.00049	perimeter
G1 X-0.046 Y-2.304 E0.00078	perimeter
G1 X0.662 Y-2.460 E0.00080	perimeter
G1 X1.188 Y-2.540 E0.00059	perimeter
G1 X1.702 Y-2.547 E0.00057	perimeter
G1 X2.066 Y-2.470 E0.00041	perimeter
G1 X2.610 Y-2.203 E0.00067 F600.000	perimeter
G1 X2.740 Y-2.107 E0.00018	perimeter
G1 X3.022 Y-1.802 E0.00046	perimeter
G1 X3.239 Y-1.411 E0.00050	perimeter
G1 X3.303 Y-1.053 E0.00040	perimeter
G1 X3.303 Y-0.706 E0.00038	perimeter
G1 X3.224 Y-0.077 E0.00070	perimeter
G1 X3.146 Y0.297 E0.00042	perimeter
G1 X3.077 Y0.505 E0.00024	perimeter
G1 X2.920 Y0.813 E0.00038	perimeter
G1 X2.669 Y1.190 E0.00050	perimeter
G1 X2.193 Y1.757 E0.00082	perimeter
G1 X2.034 Y1.918 E0.00025	perimeter
G1 X1.841 Y2.068 E0.00027	perimeter
G1 X1.526 Y2.195 E0.00038	perimeter
G1 X1.152 Y2.286 E0.00043	perimeter
G1 X0.949 Y2.316 E0.00023	perimeter
G1 X0.356 Y2.329 E0.00066	perimeter
G1 X-0.128 Y2.226 E0.00055	perimeter
G1 X-0.609 Y2.045 E0.00057	perimeter
G1 X-0.914 Y1.887 E0.00038	perimeter
M761	Deactivate valve for PH1
G1 Z0.300 F4800.000	move to next layer (1)
G1 X-0.904 Y1.732 F4800.000	move to first perimeter point
M760	Activate pressure valve for PH1
G1 X-1.595 Y1.390 E0.00779 F600.000	perimeter
G1 X-2.229 Y0.908 E0.00805	perimeter
G1 X-2.505 Y0.567 E0.00443	perimeter
G1 X-2.968 Y-0.080 E0.00804	perimeter
G1 X-3.040 Y-0.295 E0.00228	perimeter
G1 X-3.052 Y-0.525 E0.00233	perimeter
G1 X-2.959 Y-0.888 E0.00379	perimeter
G1 X-2.771 Y-1.262 E0.00423	perimeter
G1 X-2.482 Y-1.613 E0.00459	perimeter
G1 X-2.178 Y-1.857 E0.00394	perimeter
G1 X-1.964 Y-1.967 E0.00243	perimeter
G1 X-1.745 Y-2.045 E0.00235	perimeter
G1 X-1.338 Y-2.118 E0.00417	perimeter
G1 X-0.894 Y-2.106 E0.00449	perimeter
G1 X-0.627 Y-2.071 E0.00272	perimeter
G1 X0.019 Y-2.077 E0.00653	perimeter
G1 X 0.6 Y-2.2 Z0.3 E0.00925
G1 X1.176 Y-2.332 E0.01197	perimeter
G1 X1.281 Y-2.348 E0.00108	perimeter
G1 X1.717 Y-2.344 E0.00440	perimeter
G1 X1.988 Y-2.297 E0.00277 F600.000	perimeter
G1 X2.216 Y-2.214 E0.00246	perimeter
G1 X2.401 Y-2.117 E0.00211	perimeter
G1 X2.660 Y-1.928 E0.00325	perimeter
G1 X2.914 Y-1.630 E0.00395	perimeter
G1 X3.027 Y-1.425 E0.00237	perimeter
G1 X3.113 Y-1.112 E0.00329	perimeter
G1 X3.096 Y-0.612 E0.00505	perimeter
G1 X3.033 Y-0.108 E0.00514	perimeter
G1 X2.904 Y0.444 E0.00572	perimeter
G1 X2.735 Y0.778 E0.00379	perimeter
G1 X2.654 Y0.898 E0.00146	perimeter
G1 X2.046 Y1.624 E0.00957	perimeter
G1 X1.697 Y1.907 E0.00455	perimeter
G1 X1.426 Y2.004 E0.00290	perimeter
G1 X1.207 Y2.057 E0.00228	perimeter
G1 X0.757 Y2.124 E0.00460	perimeter
G1 X0.322 Y2.133 E0.00440	perimeter
G1 X-0.097 Y2.062 E0.00429	perimeter
G1 X-0.534 Y1.915 E0.00466	perimeter
G1 X-0.850 Y1.758 E0.00357	perimeter
M761	Deactivate valve for PH1
G1 Z0.500 F4800.000	move to next layer (2)
G1 X-0.925 Y1.776 F4800.000	move to first perimeter point
M760	Activate pressure valve for PH1
G1 X-1.472 Y1.515 E0.00612 F600.000	perimeter
G1 X-1.883 Y1.260 E0.00489	perimeter
G1 X-2.133 Y1.068 E0.00318	perimeter
G1 X-2.319 Y0.886 E0.00263	perimeter
G1 X -2.66 Y0.41 Z0.5 E0.0072
G1 X-3.000 Y-0.060 E0.01177	perimeter
G1 X-3.087 Y-0.335 E0.00292	perimeter
G1 X-3.081 Y-0.571 E0.00238	perimeter
G1 X-3.006 Y-0.911 E0.00352	perimeter
G1 X-2.855 Y-1.250 E0.00375	perimeter
G1 X-2.528 Y-1.624 E0.00502	perimeter
G1 X-2.377 Y-1.754 E0.00201	perimeter
G1 X-2.020 Y-1.980 E0.00427	perimeter
G1 X-1.692 Y-2.086 E0.00348	perimeter
G1 X-1.298 Y-2.155 E0.00404	perimeter
G1 X-0.806 Y-2.146 E0.00497	perimeter
G1 X -0.31 Y-2.08 Z0.5 E0.00756
G1 X0.191 Y-2.024 E0.01015	perimeter
G1 X 0.77 Y-2.14 Z0.5 E0.01109
G1 X1.358 Y-2.263 E0.01203	perimeter
G1 X1.745 Y-2.265 E0.00391	perimeter
G1 X1.994 Y-2.227 E0.00255	perimeter
G1 X2.235 Y-2.140 E0.00258 F600.000	perimeter
G1 X2.688 Y-1.837 E0.00551	perimeter
G1 X2.905 Y-1.540 E0.00371	perimeter
G1 X3.018 Y-1.188 E0.00373	perimeter
G1 X3.032 Y-1.007 E0.00183	perimeter
G1 X3.002 Y-0.334 E0.00681	perimeter
G1 X2.974 Y-0.111 E0.00227	perimeter
G1 X2.851 Y0.449 E0.00579	perimeter
G1 X2.705 Y0.723 E0.00313	perimeter
G1 X2.114 Y1.418 E0.00922	perimeter
G1 X1.908 Y1.608 E0.00283	perimeter
G1 X1.572 Y1.849 E0.00418	perimeter
G1 X1.351 Y1.940 E0.00242	perimeter
G1 X1.173 Y1.971 E0.00182	perimeter
G1 X0.699 Y2.109 E0.00499	perimeter
G1 X0.268 Y2.156 E0.00438	perimeter
G1 X-0.163 Y2.088 E0.00441	perimeter
G1 X-0.455 Y2.001 E0.00307	perimeter
G1 X-0.871 Y1.802 E0.00466	perimeter
M761	Deactivate valve for PH1
G1 Z0.700 F4800.000	move to next layer (3)
G1 X-0.944 Y1.816 F4800.000	move to first perimeter point
M760	Activate pressure valve for PH1
G1 X-1.314 Y1.639 E0.00414 F600.000	perimeter
G1 X-2.091 Y1.152 E0.00927	perimeter
G1 X-2.383 Y0.854 E0.00421	perimeter
G1 X -2.7 Y0.41 Z0.7 E0.00766
G1 X-3.022 Y-0.040 E0.01111	perimeter
G1 X-3.120 Y-0.361 E0.00338	perimeter
G1 X-3.102 Y-0.629 E0.00272	perimeter
G1 X-3.044 Y-0.892 E0.00273	perimeter
G1 X-2.992 Y-1.077 E0.00194	perimeter
G1 X-2.925 Y-1.226 E0.00165	perimeter
G1 X-2.575 Y-1.632 E0.00541	perimeter
G1 X-2.072 Y-1.983 E0.00620	perimeter
G1 X-1.688 Y-2.107 E0.00407	perimeter
G1 X-1.300 Y-2.179 E0.00399	perimeter
G1 X-0.718 Y-2.184 E0.00589	perimeter
G1 X0.140 Y-2.071 E0.00874	perimeter
G1 X0.516 Y-2.068 E0.00379 F600.000	perimeter
G1 X1.063 Y-2.100 E0.00554	perimeter
G1 X1.415 Y-2.169 E0.00362	perimeter
G1 X1.636 Y-2.174 E0.00223	perimeter
G1 X2.068 Y-2.109 E0.00442	perimeter
G1 X2.322 Y-1.980 E0.00287	perimeter
G1 X2.682 Y-1.722 E0.00448	perimeter
G1 X2.755 Y-1.628 E0.00120	perimeter
G1 X2.918 Y-1.268 E0.00399	perimeter
G1 X2.948 Y-0.828 E0.00446	perimeter
G1 X2.899 Y-0.044 E0.00793	perimeter
G1 X2.818 Y0.320 E0.00377	perimeter
G1 X2.722 Y0.560 E0.00261	perimeter
G1 X2.617 Y0.704 E0.00180	perimeter
G1 X2.277 Y1.082 E0.00513	perimeter
G1 X1.840 Y1.485 E0.00601	perimeter
G1 X1.719 Y1.631 E0.00192	perimeter
G1 X1.306 Y1.952 E0.00528	perimeter
G1 X0.768 Y2.126 E0.00571	perimeter
G1 X0.227 Y2.209 E0.00554	perimeter
G1 X-0.371 Y2.089 E0.00616	perimeter
G1 X-0.890 Y1.841 E0.00581	perimeter
M761	Deactivate valve for PH1
G1 Z0.900 F4800.000	move to next layer (4)
G1 X-0.959 Y1.846 F4800.000	move to first perimeter point
M760	Activate pressure valve for PH1
G1 X-1.137 Y1.760 E0.00199 F600.000	perimeter
G1 X-1.903 Y1.298 E0.00904	perimeter
G1 X-2.225 Y1.059 E0.00406	perimeter
G1 X-2.450 Y0.816 E0.00334	perimeter
G1 X -2.74 Y0.39 Z0.9 E0.00681
G1 X-3.020 Y-0.027 E0.01028	perimeter
G1 X-3.124 Y-0.337 E0.00331	perimeter
G1 X-3.123 Y-0.684 E0.00350	perimeter
G1 X-2.998 Y-1.169 E0.00506	perimeter
G1 X-2.897 Y-1.336 E0.00197	perimeter
G1 X-2.585 Y-1.671 E0.00463	perimeter
G1 X-2.113 Y-1.973 E0.00566	perimeter
G1 X-1.681 Y-2.128 E0.00463	perimeter
G1 X-1.305 Y-2.204 E0.00388	perimeter
G1 X-0.674 Y-2.207 E0.00638	perimeter
G1 X0.008 Y-2.134 E0.00693	perimeter
G1 X0.902 Y-2.131 E0.00903 F600.000	perimeter
G1 X1.410 Y-2.092 E0.00514	perimeter
G1 X1.975 Y-1.994 E0.00579	perimeter
G1 X2.339 Y-1.850 E0.00396	perimeter
G1 X2.612 Y-1.608 E0.00368	perimeter
G1 X2.771 Y-1.294 E0.00356	perimeter
G1 X2.815 Y-0.895 E0.00405	perimeter
G1 X2.812 Y-0.314 E0.00587	perimeter
G1 X2.791 Y-0.002 E0.00316	perimeter
G1 X2.748 Y0.268 E0.00277	perimeter
G1 X2.595 Y0.596 E0.00365	perimeter
G1 X1.971 Y1.329 E0.00973	perimeter
G1 X1.754 Y1.628 E0.00373	perimeter
G1 X1.317 Y1.980 E0.00566	perimeter
G1 X1.176 Y2.042 E0.00155	perimeter
G1 X0.609 Y2.199 E0.00595	perimeter
G1 X0.228 Y2.255 E0.00389	perimeter
G1 X-0.326 Y2.156 E0.00569	perimeter
G1 X-0.905 Y1.873 E0.00651	perimeter
M761	Deactivate valve for PH1
G1 Z1.100 F4800.000	move to next layer (5)
G1 X-0.974 Y1.871 F4800.000	move to first perimeter point
M760	Activate pressure valve for PH1
G1 X-1.829 Y1.361 E0.01006 F600.000	perimeter
G1 X-2.258 Y1.024 E0.00551	perimeter
G1 X-2.427 Y0.848 E0.00246	perimeter
G1 X -2.72 Y0.41 Z1.1 E0.00653
G1 X-3.020 Y-0.019 E0.01061	perimeter
G1 X-3.130 Y-0.316 E0.00321	perimeter
G1 X-3.145 Y-0.742 E0.00430	perimeter
G1 X-3.016 Y-1.192 E0.00473	perimeter
G1 X-2.898 Y-1.397 E0.00239	perimeter
G1 X-2.687 Y-1.627 E0.00316	perimeter
G1 X-2.154 Y-1.962 E0.00636	perimeter
G1 X-1.678 Y-2.148 E0.00515	perimeter
G1 X-1.328 Y-2.207 E0.00359	perimeter
G1 X-0.661 Y-2.218 E0.00675	perimeter
G1 X-0.402 Y-2.190 E0.00263	perimeter
G1 X0.068 Y-2.129 E0.00479 F600.000	perimeter
G1 X 0.57 Y-2.14 Z1.1 E0.00748
G1 X1.074 Y-2.158 E0.01017	perimeter
G1 X1.570 Y-2.105 E0.00504	perimeter
G1 X1.912 Y-1.976 E0.00369	perimeter
G1 X2.218 Y-1.763 E0.00377	perimeter
G1 X2.500 Y-1.474 E0.00408	perimeter
G1 X2.623 Y-1.295 E0.00219	perimeter
G1 X 2.67 Y-0.65 Z1.1 E0.00768
G1 X2.725 Y0.004 E0.01317	perimeter
G1 X2.684 Y0.342 E0.00344	perimeter
G1 X2.559 Y0.606 E0.00295	perimeter
G1 X2.207 Y1.053 E0.00575	perimeter
G1 X1.795 Y1.622 E0.00709	perimeter
G1 X1.336 Y2.000 E0.00601	perimeter
G1 X1.096 Y2.107 E0.00266	perimeter
G1 X0.565 Y2.244 E0.00554	perimeter
G1 X0.326 Y2.279 E0.00245	perimeter
G1 X0.019 Y2.277 E0.00310	perimeter
G1 X-0.279 Y2.201 E0.00311	perimeter
G1 X-0.920 Y1.898 E0.00716	perimeter
M761	Deactivate valve for PH1
G1 Z1.300 F4800.000	move to next layer (6)
G1 X-0.980 Y1.881 F4800.000	move to first perimeter point
M760	Activate pressure valve for PH1
G1 X-1.767 Y1.407 E0.00928 F600.000	perimeter
G1 X-2.364 Y0.914 E0.00782	perimeter
G1 X-2.526 Y0.649 E0.00314	perimeter
G1 X-2.876 Y0.206 E0.00570	perimeter
G1 X-3.017 Y-0.005 E0.00256	perimeter
G1 X-3.136 Y-0.299 E0.00320	perimeter
G1 X-3.164 Y-0.796 E0.00503	perimeter
G1 X-3.153 Y-0.849 E0.00055	perimeter
G1 X-3.035 Y-1.190 E0.00365	perimeter
G1 X-2.891 Y-1.438 E0.00290	perimeter
G1 X-2.747 Y-1.586 E0.00209	perimeter
G1 X-2.196 Y-1.950 E0.00667	perimeter
G1 X-1.738 Y-2.118 E0.00492	perimeter
G1 X-1.351 Y-2.202 E0.00401	perimeter
G1 X-0.580 Y-2.217 E0.00778	perimeter
G1 X0.081 Y-2.131 E0.00673	perimeter
G1 X0.515 Y-2.167 E0.00440 F600.000	perimeter
G1 X1.250 Y-2.184 E0.00744	perimeter
G1 X1.633 Y-2.118 E0.00392	perimeter
G1 X1.957 Y-2.013 E0.00345	perimeter
G1 X2.227 Y-1.813 E0.00340	perimeter
G1 X2.479 Y-1.494 E0.00410	perimeter
G1 X2.640 Y-1.002 E0.00523	perimeter
G1 X2.730 Y-0.237 E0.00779	perimeter
G1 X2.725 Y0.177 E0.00418	perimeter
G1 X2.690 Y0.364 E0.00192	perimeter
G1 X2.576 Y0.610 E0.00274	perimeter
G1 X 2.21 Y1.11 Z1.3 E0.00767
G1 X1.836 Y1.615 E0.01261	perimeter
G1 X1.440 Y1.955 E0.00527	perimeter
G1 X1.012 Y2.172 E0.00486	perimeter
G1 X0.432 Y2.302 E0.00600	perimeter
G1 X0.020 Y2.301 E0.00416	perimeter
G1 X-0.262 Y2.234 E0.00292	perimeter
G1 X-0.783 Y1.999 E0.00578	perimeter
G1 X-0.928 Y1.911 E0.00171	perimeter
M761	Deactivate valve for PH1
G1 Z1.500 F4800.000	move to next layer (7)
G1 X-0.980 Y1.881 F4800.000	move to first perimeter point
M760	Activate pressure valve for PH1
G1 X-1.726 Y1.419 E0.00887 F600.000	perimeter
G1 X-2.313 Y0.961 E0.00752	perimeter
G1 X-2.563 Y0.554 E0.00483	perimeter
G1 X-3.021 Y-0.036 E0.00754	perimeter
G1 X-3.142 Y-0.357 E0.00347	perimeter
G1 X-3.165 Y-0.813 E0.00461	perimeter
G1 X-3.055 Y-1.181 E0.00388	perimeter
G1 X-2.871 Y-1.476 E0.00351	perimeter
G1 X-2.683 Y-1.641 E0.00253	perimeter
G1 X-2.240 Y-1.938 E0.00539	perimeter
G1 X-1.797 Y-2.088 E0.00473	perimeter
G1 X-1.402 Y-2.192 E0.00413	perimeter
G1 X-0.644 Y-2.210 E0.00766	perimeter
G1 X-0.365 Y-2.193 E0.00283	perimeter
G1 X0.088 Y-2.134 E0.00461 F600.000	perimeter
G1 X0.719 Y-2.185 E0.00640	perimeter
G1 X1.182 Y-2.196 E0.00468	perimeter
G1 X1.647 Y-2.128 E0.00474	perimeter
G1 X1.982 Y-2.018 E0.00357	perimeter
G1 X2.251 Y-1.814 E0.00340	perimeter
G1 X2.474 Y-1.525 E0.00369	perimeter
G1 X2.642 Y-1.027 E0.00531	perimeter
G1 X2.734 Y-0.391 E0.00649	perimeter
G1 X2.756 Y0.049 E0.00445	perimeter
G1 X2.693 Y0.345 E0.00306	perimeter
G1 X2.578 Y0.622 E0.00303	perimeter
G1 X 2.19 Y1.13 Z1.5 E0.00796
G1 X1.811 Y1.641 E0.01288	perimeter
G1 X1.584 Y1.877 E0.00332	perimeter
G1 X1.297 Y2.049 E0.00337	perimeter
G1 X0.977 Y2.195 E0.00356	perimeter
G1 X0.503 Y2.316 E0.00494	perimeter
G1 X0.150 Y2.330 E0.00358	perimeter
G1 X-0.273 Y2.241 E0.00437	perimeter
G1 X-0.692 Y2.058 E0.00462	perimeter
G1 X-0.929 Y1.912 E0.00281	perimeter
M761	Deactivate valve for PH1
G1 Z1.700 F4800.000	move to next layer (8)
G1 X-0.976 Y1.874 F4800.000	move to first perimeter point
M760	Activate pressure valve for PH1
G1 X-1.686 Y1.430 E0.00846 F600.000	perimeter
G1 X-2.236 Y1.010 E0.00699	perimeter
G1 X-2.602 Y0.457 E0.00669	perimeter
G1 X-3.040 Y-0.138 E0.00747	perimeter
G1 X-3.100 Y-0.281 E0.00157	perimeter
G1 X-3.146 Y-0.520 E0.00245	perimeter
G1 X-3.160 Y-0.787 E0.00270	perimeter
G1 X-3.069 Y-1.184 E0.00411	perimeter
G1 X-2.846 Y-1.518 E0.00406	perimeter
G1 X-2.439 Y-1.809 E0.00506	perimeter
G1 X-1.857 Y-2.056 E0.00638	perimeter
G1 X-1.290 Y-2.176 E0.00586	perimeter
G1 X-0.642 Y-2.198 E0.00655	perimeter
G1 X0.099 Y-2.137 E0.00752	perimeter
G1 X 0.61 Y-2.17 Z1.7 E0.00893
G1 X1.120 Y-2.208 E0.01034	perimeter
G1 X1.477 Y-2.170 E0.00362	perimeter
G1 X1.654 Y-2.139 E0.00182 F600.000	perimeter
G1 X2.007 Y-2.016 E0.00378	perimeter
G1 X2.262 Y-1.806 E0.00334	perimeter
G1 X2.476 Y-1.517 E0.00364	perimeter
G1 X2.627 Y-1.061 E0.00485	perimeter
G1 X2.729 Y-0.383 E0.00693	perimeter
G1 X2.747 Y-0.036 E0.00351	perimeter
G1 X2.735 Y0.150 E0.00189	perimeter
G1 X2.696 Y0.327 E0.00183	perimeter
G1 X2.562 Y0.641 E0.00345	perimeter
G1 X 2.17 Y1.15 Z1.7 E0.00827
G1 X1.770 Y1.666 E0.01309	perimeter
G1 X1.512 Y1.916 E0.00362	perimeter
G1 X1.260 Y2.076 E0.00302	perimeter
G1 X0.955 Y2.208 E0.00336	perimeter
G1 X0.515 Y2.309 E0.00456	perimeter
G1 X0.138 Y2.319 E0.00381	perimeter
G1 X-0.327 Y2.208 E0.00483	perimeter
G1 X-0.739 Y2.022 E0.00456	perimeter
G1 X-0.925 Y1.906 E0.00221	perimeter
M761	Deactivate valve for PH1
G1 Z1.900 F4800.000	move to next layer (9)
G1 X-0.973 Y1.870 F4800.000	move to first perimeter point
M760	Activate pressure valve for PH1
G1 X-1.646 Y1.442 E0.00806 F600.000	perimeter
G1 X-2.156 Y1.060 E0.00644	perimeter
G1 X-2.605 Y0.387 E0.00818	perimeter
G1 X-3.064 Y-0.247 E0.00790	perimeter
G1 X-3.152 Y-0.773 E0.00539	perimeter
G1 X-3.057 Y-1.165 E0.00407	perimeter
G1 X-3.021 Y-1.242 E0.00086	perimeter
G1 X-2.865 Y-1.476 E0.00284	perimeter
G1 X-2.685 Y-1.648 E0.00252	perimeter
G1 X-2.307 Y-1.847 E0.00432	perimeter
G1 X-1.868 Y-2.029 E0.00480	perimeter
G1 X-1.181 Y-2.153 E0.00705	perimeter
G1 X-0.698 Y-2.185 E0.00489	perimeter
G1 X0.110 Y-2.139 E0.00818	perimeter
G1 X 0.64 Y-2.17 Z1.9 E0.00948
G1 X1.175 Y-2.207 E0.01078	perimeter
G1 X1.670 Y-2.148 E0.00503 F600.000	perimeter
G1 X2.029 Y-2.015 E0.00387	perimeter
G1 X2.281 Y-1.788 E0.00343	perimeter
G1 X2.477 Y-1.507 E0.00346	perimeter
G1 X2.613 Y-1.095 E0.00439	perimeter
G1 X2.681 Y-0.666 E0.00439	perimeter
G1 X2.734 Y-0.152 E0.00522	perimeter
G1 X2.693 Y0.323 E0.00482	perimeter
G1 X2.546 Y0.660 E0.00372	perimeter
G1 X 2.14 Y1.18 Z1.9 E0.0085
G1 X1.729 Y1.691 E0.01328	perimeter
G1 X1.410 Y1.971 E0.00429	perimeter
G1 X1.021 Y2.167 E0.00440	perimeter
G1 X0.528 Y2.302 E0.00517	perimeter
G1 X0.088 Y2.299 E0.00444	perimeter
G1 X-0.382 Y2.174 E0.00491	perimeter
G1 X-0.786 Y1.985 E0.00452	perimeter
G1 X-0.922 Y1.902 E0.00161	perimeter
M761	Deactivate valve for PH1
G1 Z2.100 F4800.000	move to next layer (10)
G1 X-0.962 Y1.852 F4800.000	move to first perimeter point
M760	Activate pressure valve for PH1
G1 X-1.607 Y1.454 E0.00766 F600.000	perimeter
G1 X-2.083 Y1.091 E0.00605	perimeter
G1 X-2.362 Y0.707 E0.00479	perimeter
G1 X-2.515 Y0.387 E0.00358	perimeter
G1 X-3.019 Y-0.269 E0.00837	perimeter
G1 X-3.124 Y-0.728 E0.00475	perimeter
G1 X-3.114 Y-0.840 E0.00114	perimeter
G1 X-3.041 Y-1.122 E0.00294	perimeter
G1 X-2.939 Y-1.342 E0.00245	perimeter
G1 X-2.886 Y-1.421 E0.00095	perimeter
G1 X-2.675 Y-1.622 E0.00295	perimeter
G1 X-2.167 Y-1.877 E0.00574	perimeter
G1 X-1.693 Y-2.019 E0.00500	perimeter
G1 X-1.078 Y-2.128 E0.00631	perimeter
G1 X-0.500 Y-2.140 E0.00584	perimeter
G1 X0.075 Y-2.100 E0.00582	perimeter
G1 X 0.62 Y-2.15 Z2.1 E0.00847
G1 X1.170 Y-2.191 E0.01111	perimeter
G1 X1.676 Y-2.158 E0.00512	perimeter
G1 X2.066 Y-1.999 E0.00425 F600.000	perimeter
G1 X2.294 Y-1.776 E0.00323	perimeter
G1 X2.479 Y-1.493 E0.00340	perimeter
G1 X2.598 Y-1.130 E0.00387	perimeter
G1 X2.716 Y-0.378 E0.00769	perimeter
G1 X2.682 Y0.298 E0.00683	perimeter
G1 X2.528 Y0.682 E0.00418	perimeter
G1 X 2.11 Y1.18 Z2.1 E0.00866
G1 X1.697 Y1.684 E0.01315	perimeter
G1 X1.407 Y1.934 E0.00387	perimeter
G1 X1.111 Y2.102 E0.00344	perimeter
G1 X0.872 Y2.187 E0.00256	perimeter
G1 X0.528 Y2.278 E0.00360	perimeter
G1 X0.076 Y2.261 E0.00457	perimeter
G1 X-0.421 Y2.139 E0.00518	perimeter
G1 X-0.911 Y1.883 E0.00558	perimeter
M761	Deactivate valve for PH1
G1 Z2.300 F4800.000	move to next layer (11)
G1 X-0.934 Y1.803 F4800.000	move to first perimeter point
M760	Activate pressure valve for PH1
G1 X-1.643 Y1.364 E0.00843 F600.000	perimeter
G1 X-1.865 Y1.192 E0.00284	perimeter
G1 X-2.171 Y0.872 E0.00448	perimeter
G1 X-2.225 Y0.717 E0.00165	perimeter
G1 X-2.440 Y0.368 E0.00414	perimeter
G1 X-2.934 Y-0.241 E0.00793	perimeter
G1 X-3.062 Y-0.638 E0.00421	perimeter
G1 X-3.017 Y-1.091 E0.00460	perimeter
G1 X-2.852 Y-1.406 E0.00359	perimeter
G1 X-2.658 Y-1.590 E0.00270	perimeter
G1 X-2.373 Y-1.751 E0.00331	perimeter
G1 X-1.510 Y-2.010 E0.00910	perimeter
G1 X-0.997 Y-2.088 E0.00525	perimeter
G1 X-0.335 Y-2.085 E0.00668	perimeter
G1 X0.040 Y-2.060 E0.00380	perimeter
G1 X 0.65 Y-2.11 Z2.3 E0.00805
G1 X1.251 Y-2.169 E0.01229	perimeter
G1 X1.516 Y-2.152 E0.00268	perimeter
G1 X1.674 Y-2.130 E0.00161 F600.000	perimeter
G1 X2.036 Y-2.001 E0.00389	perimeter
G1 X2.336 Y-1.726 E0.00411	perimeter
G1 X2.478 Y-1.488 E0.00280	perimeter
G1 X2.583 Y-1.165 E0.00343	perimeter
G1 X2.706 Y-0.362 E0.00821	perimeter
G1 X2.662 Y0.245 E0.00615	perimeter
G1 X2.471 Y0.694 E0.00492	perimeter
G1 X 2.07 Y1.17 Z2.3 E0.00869
G1 X1.676 Y1.637 E0.01247	perimeter
G1 X1.369 Y1.913 E0.00417	perimeter
G1 X0.823 Y2.170 E0.00610	perimeter
G1 X0.530 Y2.227 E0.00302	perimeter
G1 X-0.034 Y2.186 E0.00571	perimeter
G1 X-0.374 Y2.101 E0.00354	perimeter
G1 X-0.882 Y1.833 E0.00580	perimeter
M761	Deactivate valve for PH1
G1 Z2.500 F4800.000	move to next layer (12)
G1 X-0.909 Y1.765 F4800.000	move to first perimeter point
M760	Activate pressure valve for PH1
G1 X-1.697 Y1.253 E0.00949 F600.000	perimeter
G1 X-2.016 Y0.932 E0.00457	perimeter
G1 X-2.106 Y0.715 E0.00237	perimeter
G1 X-2.390 Y0.211 E0.00584	perimeter
G1 X-2.768 Y-0.173 E0.00545	perimeter
G1 X-2.911 Y-0.431 E0.00297	perimeter
G1 X-2.934 Y-0.541 E0.00114	perimeter
G1 X-2.959 Y-0.876 E0.00340	perimeter
G1 X-2.862 Y-1.256 E0.00396	perimeter
G1 X-2.721 Y-1.441 E0.00235	perimeter
G1 X-2.333 Y-1.684 E0.00463	perimeter
G1 X-1.467 Y-1.948 E0.00915	perimeter
G1 X-0.962 Y-2.014 E0.00514	perimeter
G1 X-0.406 Y-2.035 E0.00562	perimeter
G1 X0.008 Y-2.020 E0.00418	perimeter
G1 X 0.67 Y-2.08 Z2.5 E0.00883
G1 X1.336 Y-2.146 E0.01348	perimeter
G1 X1.667 Y-2.101 E0.00337	perimeter
G1 X2.015 Y-1.976 E0.00374 F600.000	perimeter
G1 X2.303 Y-1.727 E0.00384	perimeter
G1 X2.465 Y-1.466 E0.00311	perimeter
G1 X2.594 Y-1.008 E0.00481	perimeter
G1 X2.670 Y-0.522 E0.00497	perimeter
G1 X2.637 Y0.164 E0.00695	perimeter
G1 X2.391 Y0.711 E0.00606	perimeter
G1 X 2.02 Y1.15 Z2.5 E0.00882
G1 X1.655 Y1.590 E0.01158	perimeter
G1 X1.353 Y1.862 E0.00410	perimeter
G1 X0.835 Y2.111 E0.00581	perimeter
G1 X0.571 Y2.158 E0.00271	perimeter
G1 X0.121 Y2.154 E0.00454	perimeter
G1 X-0.328 Y2.061 E0.00464	perimeter
G1 X-0.859 Y1.797 E0.00599	perimeter
M761	Deactivate valve for PH1
G1 Z2.700 F4800.000	move to next layer (13)
G1 X-0.958 Y1.886 F4800.000	move to first perimeter point
M760	Activate pressure valve for PH1
G1 X-1.495 Y1.555 E0.00637 F600.000	perimeter
G1 X-1.756 Y1.317 E0.00357	perimeter
G1 X-2.040 Y0.992 E0.00437	perimeter
G1 X-2.145 Y0.833 E0.00192	perimeter
G1 X-2.455 Y0.253 E0.00664	perimeter
G1 X-2.788 Y-0.145 E0.00525	perimeter
G1 X-2.922 Y-0.487 E0.00371	perimeter
G1 X-2.931 Y-0.851 E0.00368	perimeter
G1 X-2.899 Y-1.025 E0.00178	perimeter
G1 X-2.737 Y-1.265 E0.00293	perimeter
G1 X-2.574 Y-1.444 E0.00244	perimeter
G1 X-2.345 Y-1.592 E0.00275	perimeter
G1 X-1.998 Y-1.720 E0.00374	perimeter
G1 X-1.555 Y-1.835 E0.00463	perimeter
G1 X-0.927 Y-1.938 E0.00643	perimeter
G1 X0.007 Y-1.971 E0.00944	perimeter
G1 X 0.63 Y-2.03 Z2.7 E0.011
G1 X1.244 Y-2.085 E0.01255	perimeter
G1 X1.659 Y-2.071 E0.00420	perimeter
G1 X1.988 Y-1.953 E0.00353 F600.000	perimeter
G1 X2.269 Y-1.697 E0.00384	perimeter
G1 X2.442 Y-1.428 E0.00323	perimeter
G1 X2.544 Y-1.075 E0.00371	perimeter
G1 X2.633 Y-0.655 E0.00434	perimeter
G1 X2.609 Y-0.023 E0.00638	perimeter
G1 X2.532 Y0.236 E0.00273	perimeter
G1 X2.456 Y0.408 E0.00190	perimeter
G1 X2.257 Y0.741 E0.00392	perimeter
G1 X1.779 Y1.332 E0.00768	perimeter
G1 X1.352 Y1.767 E0.00615	perimeter
G1 X0.875 Y2.031 E0.00551	perimeter
G1 X0.650 Y2.083 E0.00233	perimeter
G1 X0.057 Y2.161 E0.00604	perimeter
G1 X-0.100 Y2.150 E0.00159	perimeter
G1 X-0.460 Y2.085 E0.00370	perimeter
G1 X-0.902 Y1.908 E0.00481	perimeter
M761	Deactivate valve for PH1
G1 Z2.900 F4800.000	move to next layer (14)
G1 X-0.996 Y1.971 F4800.000	move to first perimeter point
M760	Activate pressure valve for PH1
G1 X-1.121 Y1.915 E0.00138 F600.000	perimeter
G1 X-1.511 Y1.669 E0.00466	perimeter
G1 X-1.799 Y1.411 E0.00390	perimeter
G1 X-2.113 Y1.047 E0.00486	perimeter
G1 X-2.512 Y0.303 E0.00853	perimeter
G1 X-2.815 Y-0.103 E0.00512	perimeter
G1 X-2.968 Y-0.468 E0.00399	perimeter
G1 X-2.987 Y-0.764 E0.00300	perimeter
G1 X-2.938 Y-1.033 E0.00276	perimeter
G1 X-2.845 Y-1.197 E0.00191	perimeter
G1 X-2.667 Y-1.406 E0.00277	perimeter
G1 X-2.380 Y-1.608 E0.00355	perimeter
G1 X-1.879 Y-1.784 E0.00537	perimeter
G1 X-1.621 Y-1.845 E0.00267	perimeter
G1 X-0.916 Y-1.889 E0.00714	perimeter
G1 X-0.433 Y-1.870 E0.00489	perimeter
G1 X0.122 Y-1.884 E0.00560	perimeter
G1 X0.614 Y-1.975 E0.00505	perimeter
G1 X1.307 Y-2.030 E0.00703	perimeter
G1 X1.575 Y-2.026 E0.00270	perimeter
G1 X1.676 Y-2.014 E0.00103 F600.000	perimeter
G1 X1.916 Y-1.920 E0.00260	perimeter
G1 X2.099 Y-1.791 E0.00226	perimeter
G1 X2.236 Y-1.665 E0.00188	perimeter
G1 X2.418 Y-1.392 E0.00331	perimeter
G1 X2.556 Y-0.870 E0.00545	perimeter
G1 X2.578 Y-0.450 E0.00425	perimeter
G1 X2.524 Y-0.085 E0.00373	perimeter
G1 X2.457 Y0.165 E0.00262	perimeter
G1 X2.376 Y0.338 E0.00193	perimeter
G1 X2.120 Y0.772 E0.00509	perimeter
G1 X1.507 Y1.437 E0.00914	perimeter
G1 X1.191 Y1.854 E0.00529	perimeter
G1 X0.913 Y2.035 E0.00335	perimeter
G1 X0.601 Y2.159 E0.00339	perimeter
G1 X-0.043 Y2.241 E0.00656	perimeter
G1 X-0.629 Y2.137 E0.00602	perimeter
G1 X-0.941 Y1.996 E0.00346	perimeter
M761	Deactivate valve for PH1
G1 Z3.100 F4800.000	move to next layer (15)
G1 X-1.021 Y2.029 F4800.000	move to first perimeter point
M760	Activate pressure valve for PH1
G1 X-1.162 Y1.968 E0.00155 F600.000	perimeter
G1 X-1.489 Y1.745 E0.00400	perimeter
G1 X-1.736 Y1.546 E0.00320	perimeter
G1 X-2.133 Y1.085 E0.00615	perimeter
G1 X -2.38 Y0.63 Z3.1 E0.0083
G1 X-2.631 Y0.177 E0.01046	perimeter
G1 X-2.817 Y-0.072 E0.00314	perimeter
G1 X-2.989 Y-0.467 E0.00435	perimeter
G1 X-3.005 Y-0.662 E0.00198	perimeter
G1 X-2.937 Y-1.061 E0.00408	perimeter
G1 X-2.822 Y-1.257 E0.00230	perimeter
G1 X-2.608 Y-1.478 E0.00311	perimeter
G1 X-2.455 Y-1.588 E0.00190	perimeter
G1 X-2.269 Y-1.687 E0.00213	perimeter
G1 X-1.686 Y-1.887 E0.00623	perimeter
G1 X-0.916 Y-1.941 E0.00780	perimeter
G1 X -0.35 Y-1.87 Z3.1 E0.00966
G1 X0.216 Y-1.798 E0.01153	perimeter
G1 X0.736 Y-1.924 E0.00541	perimeter
G1 X1.323 Y-1.969 E0.00595	perimeter
G1 X1.726 Y-1.923 E0.00410	perimeter
G1 X1.815 Y-1.889 E0.00096 F600.000	perimeter
G1 X2.194 Y-1.625 E0.00467	perimeter
G1 X2.366 Y-1.320 E0.00354	perimeter
G1 X2.469 Y-0.946 E0.00392	perimeter
G1 X2.485 Y-0.443 E0.00508	perimeter
G1 X2.420 Y-0.115 E0.00337	perimeter
G1 X2.090 Y0.597 E0.00793	perimeter
G1 X2.079 Y0.660 E0.00064	perimeter
G1 X 1.76 Y1.15 Z3.1 E0.0062
G1 X1.446 Y1.637 E0.01176	perimeter
G1 X1.358 Y1.716 E0.00120	perimeter
G1 X1.238 Y1.872 E0.00199	perimeter
G1 X0.970 Y2.065 E0.00334	perimeter
G1 X0.640 Y2.195 E0.00358	perimeter
G1 X0.340 Y2.254 E0.00310	perimeter
G1 X0.027 Y2.292 E0.00318	perimeter
G1 X-0.177 Y2.279 E0.00207	perimeter
G1 X-0.712 Y2.164 E0.00553	perimeter
G1 X-0.966 Y2.053 E0.00280	perimeter
M761	Deactivate valve for PH1
G1 Z3.300 F4800.000	move to next layer (16)
G1 X-1.037 Y2.062 F4800.000	move to first perimeter point
M760	Activate pressure valve for PH1
G1 X-1.182 Y1.993 E0.00163 F600.000	perimeter
G1 X-1.461 Y1.815 E0.00335	perimeter
G1 X-1.859 Y1.459 E0.00539	perimeter
G1 X-2.154 Y1.123 E0.00452	perimeter
G1 X -2.51 Y0.48 Z3.3 E0.00968
G1 X-2.874 Y-0.157 E0.01484	perimeter
G1 X-2.984 Y-0.472 E0.00337	perimeter
G1 X-2.992 Y-0.560 E0.00090	perimeter
G1 X-2.985 Y-0.779 E0.00221	perimeter
G1 X-2.941 Y-1.011 E0.00239	perimeter
G1 X-2.795 Y-1.290 E0.00318	perimeter
G1 X-2.522 Y-1.559 E0.00387	perimeter
G1 X-2.115 Y-1.778 E0.00467	perimeter
G1 X-1.990 Y-1.822 E0.00134	perimeter
G1 X-1.676 Y-1.901 E0.00328	perimeter
G1 X-0.834 Y-1.984 E0.00855	perimeter
G1 X -0.31 Y-1.91 Z3.3 E0.00966
G1 X0.223 Y-1.838 E0.01078	perimeter
G1 X1.028 Y-1.957 E0.00822 F600.000	perimeter
G1 X1.261 Y-1.951 E0.00236	perimeter
G1 X1.724 Y-1.860 E0.00477	perimeter
G1 X2.019 Y-1.672 E0.00353	perimeter
G1 X2.185 Y-1.484 E0.00254	perimeter
G1 X2.311 Y-1.249 E0.00270	perimeter
G1 X2.388 Y-0.841 E0.00420	perimeter
G1 X2.378 Y-0.302 E0.00544	perimeter
G1 X2.277 Y-0.051 E0.00273	perimeter
G1 X2.222 Y0.474 E0.00533	perimeter
G1 X2.162 Y0.662 E0.00200	perimeter
G1 X 1.86 Y1.13 Z3.3 E0.00661
G1 X1.564 Y1.597 E0.01122	perimeter
G1 X1.386 Y1.759 E0.00243	perimeter
G1 X1.285 Y1.889 E0.00166	perimeter
G1 X1.040 Y2.077 E0.00313	perimeter
G1 X0.715 Y2.209 E0.00355	perimeter
G1 X0.073 Y2.326 E0.00659	perimeter
G1 X-0.258 Y2.305 E0.00335	perimeter
G1 X-0.766 Y2.190 E0.00526	perimeter
G1 X-0.983 Y2.088 E0.00242	perimeter
M761	Deactivate valve for PH1
G1 Z3.500 F4800.000	move to next layer (17)
G1 X-1.041 Y2.071 F4800.000	move to first perimeter point
M760	Activate pressure valve for PH1
G1 X-1.182 Y2.005 E0.00157 F600.000	perimeter
G1 X-1.474 Y1.811 E0.00354	perimeter
G1 X-1.934 Y1.399 E0.00624	perimeter
G1 X-2.143 Y1.123 E0.00350	perimeter
G1 X -2.48 Y0.55 Z3.5 E0.00842
G1 X-2.809 Y-0.017 E0.01334	perimeter
G1 X-2.975 Y-0.472 E0.00490	perimeter
G1 X-2.966 Y-0.806 E0.00338	perimeter
G1 X-2.850 Y-1.123 E0.00341	perimeter
G1 X-2.786 Y-1.239 E0.00134	perimeter
G1 X-2.473 Y-1.564 E0.00455	perimeter
G1 X-2.040 Y-1.807 E0.00502	perimeter
G1 X-1.655 Y-1.916 E0.00404	perimeter
G1 X-0.924 Y-1.999 E0.00744	perimeter
G1 X-0.613 Y-1.995 E0.00313	perimeter
G1 X0.241 Y-1.876 E0.00872 F600.000	perimeter
G1 X0.986 Y-1.990 E0.00761	perimeter
G1 X1.374 Y-1.988 E0.00392	perimeter
G1 X1.727 Y-1.907 E0.00366	perimeter
G1 X2.034 Y-1.685 E0.00382	perimeter
G1 X2.282 Y-1.397 E0.00384	perimeter
G1 X2.364 Y-1.262 E0.00159	perimeter
G1 X2.438 Y-0.959 E0.00315	perimeter
G1 X2.393 Y-0.000 E0.00969	perimeter
G1 X2.364 Y0.279 E0.00283	perimeter
G1 X2.237 Y0.675 E0.00421	perimeter
G1 X 1.94 Y1.13 Z3.5 E0.0076
G1 X1.643 Y1.586 E0.01099	perimeter
G1 X1.412 Y1.803 E0.00320	perimeter
G1 X1.335 Y1.903 E0.00128	perimeter
G1 X1.147 Y2.047 E0.00239	perimeter
G1 X0.778 Y2.226 E0.00415	perimeter
G1 X0.297 Y2.321 E0.00495	perimeter
G1 X0.009 Y2.333 E0.00291	perimeter
G1 X-0.173 Y2.322 E0.00185	perimeter
G1 X-0.741 Y2.210 E0.00584	perimeter
G1 X-0.986 Y2.096 E0.00274	perimeter
M761	Deactivate valve for PH1
G1 Z3.700 F4800.000	move to next layer (18)
G1 X-1.040 Y2.069 F4800.000	move to first perimeter point
M760	Activate pressure valve for PH1
G1 X-1.174 Y2.009 E0.00148 F600.000	perimeter
G1 X-1.487 Y1.805 E0.00377	perimeter
G1 X-1.954 Y1.377 E0.00640	perimeter
G1 X-2.132 Y1.119 E0.00316	perimeter
G1 X-2.578 Y0.364 E0.00887	perimeter
G1 X-2.786 Y-0.037 E0.00456	perimeter
G1 X-2.910 Y-0.378 E0.00367	perimeter
G1 X-2.937 Y-0.540 E0.00166	perimeter
G1 X-2.934 Y-0.715 E0.00177	perimeter
G1 X-2.770 Y-1.187 E0.00505	perimeter
G1 X-2.426 Y-1.567 E0.00518	perimeter
G1 X-1.997 Y-1.810 E0.00497	perimeter
G1 X-1.646 Y-1.922 E0.00373	perimeter
G1 X-0.952 Y-2.011 E0.00707	perimeter
G1 X-0.183 Y-1.969 E0.00778	perimeter
G1 X0.281 Y-1.903 E0.00473	perimeter
G1 X0.944 Y-2.023 E0.00681	perimeter
G1 X1.434 Y-2.021 E0.00495	perimeter
G1 X1.749 Y-1.930 E0.00332 F600.000	perimeter
G1 X2.064 Y-1.716 E0.00385	perimeter
G1 X2.224 Y-1.561 E0.00225	perimeter
G1 X2.416 Y-1.296 E0.00331	perimeter
G1 X2.501 Y-1.036 E0.00276	perimeter
G1 X2.526 Y-0.596 E0.00445	perimeter
G1 X2.463 Y0.194 E0.00800	perimeter
G1 X2.312 Y0.689 E0.00524	perimeter
G1 X 2.01 Y1.14 Z3.7 E0.00806
G1 X1.710 Y1.583 E0.01089	perimeter
G1 X1.393 Y1.910 E0.00460	perimeter
G1 X1.256 Y2.015 E0.00175	perimeter
G1 X0.865 Y2.197 E0.00436	perimeter
G1 X0.426 Y2.315 E0.00458	perimeter
G1 X-0.095 Y2.336 E0.00527	perimeter
G1 X-0.704 Y2.222 E0.00626	perimeter
G1 X-0.986 Y2.094 E0.00313	perimeter
M761	Deactivate valve for PH1
G1 Z3.900 F4800.000	move to next layer (19)
G1 X-1.041 Y2.072 F4800.000	move to first perimeter point
M760	Activate pressure valve for PH1
G1 X-1.500 Y1.801 E0.00538 F600.000	perimeter
G1 X-1.935 Y1.384 E0.00608	perimeter
G1 X-2.123 Y1.112 E0.00334	perimeter
G1 X-2.394 Y0.653 E0.00539	perimeter
G1 X-2.764 Y-0.061 E0.00812	perimeter
G1 X-2.838 Y-0.265 E0.00219	perimeter
G1 X-2.894 Y-0.605 E0.00348	perimeter
G1 X-2.839 Y-0.838 E0.00242	perimeter
G1 X-2.713 Y-1.168 E0.00356	perimeter
G1 X-2.388 Y-1.539 E0.00498	perimeter
G1 X-1.971 Y-1.787 E0.00491	perimeter
G1 X-1.683 Y-1.890 E0.00309	perimeter
G1 X-0.953 Y-1.999 E0.00745	perimeter
G1 X -0.43 Y-1.97 Z3.9 E0.00907
G1 X0.102 Y-1.950 E0.01068	perimeter
G1 X0.338 Y-1.917 E0.00240	perimeter
G1 X1.015 Y-2.032 E0.00694	perimeter
G1 X1.345 Y-2.027 E0.00333	perimeter
G1 X1.490 Y-2.014 E0.00147 F600.000	perimeter
G1 X1.668 Y-1.963 E0.00187	perimeter
G1 X2.086 Y-1.751 E0.00474	perimeter
G1 X2.353 Y-1.464 E0.00396	perimeter
G1 X2.446 Y-1.308 E0.00183	perimeter
G1 X2.542 Y-1.032 E0.00296	perimeter
G1 X2.574 Y-0.665 E0.00372	perimeter
G1 X2.578 Y-0.217 E0.00453	perimeter
G1 X2.519 Y0.215 E0.00440	perimeter
G1 X2.331 Y0.748 E0.00571	perimeter
G1 X1.779 Y1.579 E0.01008	perimeter
G1 X1.365 Y1.984 E0.00585	perimeter
G1 X0.959 Y2.165 E0.00449	perimeter
G1 X0.436 Y2.296 E0.00544	perimeter
G1 X-0.105 Y2.322 E0.00548	perimeter
G1 X-0.646 Y2.226 E0.00555	perimeter
G1 X-0.987 Y2.098 E0.00368	perimeter
M761	Deactivate valve for PH1
G1 Z4.100 F4800.000	move to next layer (20)
G1 X-1.037 Y2.060 F4800.000	move to first perimeter point
M760	Activate pressure valve for PH1
G1 X-1.160 Y2.015 E0.00132 F600.000	perimeter
G1 X-1.513 Y1.782 E0.00427	perimeter
G1 X-1.914 Y1.392 E0.00566	perimeter
G1 X-2.212 Y0.937 E0.00549	perimeter
G1 X -2.47 Y0.43 Z4.1 E0.00851
G1 X-2.737 Y-0.075 E0.01152	perimeter
G1 X-2.791 Y-0.300 E0.00234	perimeter
G1 X-2.819 Y-0.583 E0.00287	perimeter
G1 X-2.763 Y-0.870 E0.00295	perimeter
G1 X-2.707 Y-1.031 E0.00172	perimeter
G1 X-2.634 Y-1.162 E0.00152	perimeter
G1 X-2.355 Y-1.496 E0.00439	perimeter
G1 X-1.954 Y-1.749 E0.00479	perimeter
G1 X-1.591 Y-1.881 E0.00391	perimeter
G1 X-0.945 Y-1.984 E0.00660	perimeter
G1 X-0.739 Y-1.989 E0.00209	perimeter
G1 X -0.17 Y-1.96 Z4.1 E0.00681
G1 X0.401 Y-1.930 E0.01153	perimeter
G1 X1.106 Y-2.036 E0.00720	perimeter
G1 X1.237 Y-2.034 E0.00132	perimeter
G1 X1.605 Y-1.985 E0.00375 F600.000	perimeter
G1 X2.059 Y-1.773 E0.00506	perimeter
G1 X2.319 Y-1.519 E0.00367	perimeter
G1 X2.467 Y-1.320 E0.00251	perimeter
G1 X2.574 Y-1.020 E0.00321	perimeter
G1 X2.606 Y-0.808 E0.00217	perimeter
G1 X2.623 Y-0.575 E0.00237	perimeter
G1 X2.608 Y-0.132 E0.00448	perimeter
G1 X2.541 Y0.300 E0.00441	perimeter
G1 X2.349 Y0.808 E0.00549	perimeter
G1 X1.847 Y1.574 E0.00925	perimeter
G1 X1.501 Y1.930 E0.00502	perimeter
G1 X1.395 Y1.992 E0.00124	perimeter
G1 X1.054 Y2.132 E0.00373	perimeter
G1 X0.447 Y2.276 E0.00630	perimeter
G1 X-0.144 Y2.298 E0.00598	perimeter
G1 X-0.580 Y2.232 E0.00445	perimeter
G1 X-0.981 Y2.081 E0.00433	perimeter
M761	Deactivate valve for PH1
G1 Z4.300 F4800.000	move to next layer (21)
G1 X-1.034 Y2.053 F4800.000	move to first perimeter point
M760	Activate pressure valve for PH1
G1 X-1.530 Y1.746 E0.00589 F600.000	perimeter
G1 X-1.874 Y1.410 E0.00486	perimeter
G1 X-2.068 Y1.131 E0.00344	perimeter
G1 X -2.38 Y0.52 Z4.3 E0.00864
G1 X-2.692 Y-0.088 E0.01383	perimeter
G1 X-2.741 Y-0.569 E0.00489	perimeter
G1 X-2.691 Y-0.883 E0.00321	perimeter
G1 X-2.544 Y-1.171 E0.00327	perimeter
G1 X-2.321 Y-1.454 E0.00364	perimeter
G1 X-1.987 Y-1.684 E0.00409	perimeter
G1 X-1.636 Y-1.826 E0.00383	perimeter
G1 X-1.322 Y-1.907 E0.00327	perimeter
G1 X-0.945 Y-1.967 E0.00385	perimeter
G1 X-0.613 Y-1.976 E0.00336	perimeter
G1 X0.118 Y-1.939 E0.00740	perimeter
G1 X0.422 Y-1.897 E0.00310	perimeter
G1 X1.188 Y-2.030 E0.00786	perimeter
G1 X1.434 Y-2.014 E0.00248	perimeter
G1 X1.559 Y-2.000 E0.00128 F600.000	perimeter
G1 X1.983 Y-1.819 E0.00466	perimeter
G1 X2.242 Y-1.605 E0.00339	perimeter
G1 X2.393 Y-1.426 E0.00238	perimeter
G1 X2.492 Y-1.252 E0.00202	perimeter
G1 X2.569 Y-1.035 E0.00233	perimeter
G1 X2.641 Y-0.654 E0.00391	perimeter
G1 X2.633 Y-0.088 E0.00572	perimeter
G1 X2.547 Y0.414 E0.00515	perimeter
G1 X2.366 Y0.869 E0.00495	perimeter
G1 X1.917 Y1.567 E0.00839	perimeter
G1 X1.539 Y1.939 E0.00536	perimeter
G1 X1.142 Y2.102 E0.00433	perimeter
G1 X0.456 Y2.257 E0.00711	perimeter
G1 X-0.183 Y2.274 E0.00646	perimeter
G1 X-0.518 Y2.236 E0.00340	perimeter
G1 X-0.978 Y2.073 E0.00493	perimeter
M761	Deactivate valve for PH1
G1 Z4.500 F4800.000	move to next layer (22)
G1 X-1.012 Y2.015 F4800.000	move to first perimeter point
M760	Activate pressure valve for PH1
G1 X-1.508 Y1.727 E0.00579 F600.000	perimeter
G1 X-1.766 Y1.473 E0.00366	perimeter
G1 X-1.977 Y1.191 E0.00356	perimeter
G1 X-2.374 Y0.345 E0.00944	perimeter
G1 X-2.615 Y-0.115 E0.00525	perimeter
G1 X-2.663 Y-0.554 E0.00446	perimeter
G1 X-2.628 Y-0.797 E0.00248	perimeter
G1 X-2.458 Y-1.169 E0.00414	perimeter
G1 X-2.203 Y-1.454 E0.00386	perimeter
G1 X-1.797 Y-1.717 E0.00489	perimeter
G1 X-1.597 Y-1.791 E0.00215	perimeter
G1 X-1.054 Y-1.931 E0.00567	perimeter
G1 X-0.485 Y-1.962 E0.00575	perimeter
G1 X-0.123 Y-1.944 E0.00367	perimeter
G1 X0.447 Y-1.866 E0.00581	perimeter
G1 X1.246 Y-1.994 E0.00817	perimeter
G1 X1.422 Y-1.982 E0.00178	perimeter
G1 X1.638 Y-1.947 E0.00221 F600.000	perimeter
G1 X2.041 Y-1.763 E0.00448	perimeter
G1 X2.310 Y-1.538 E0.00354	perimeter
G1 X2.518 Y-1.174 E0.00424	perimeter
G1 X2.651 Y-0.670 E0.00527	perimeter
G1 X2.654 Y-0.073 E0.00603	perimeter
G1 X2.553 Y0.530 E0.00617	perimeter
G1 X2.384 Y0.928 E0.00437	perimeter
G1 X1.970 Y1.571 E0.00772	perimeter
G1 X1.618 Y1.902 E0.00488	perimeter
G1 X1.150 Y2.092 E0.00511	perimeter
G1 X0.389 Y2.242 E0.00784	perimeter
G1 X-0.216 Y2.250 E0.00610	perimeter
G1 X-0.489 Y2.204 E0.00280	perimeter
G1 X-0.803 Y2.122 E0.00328	perimeter
G1 X-0.960 Y2.045 E0.00177	perimeter
M761	Deactivate valve for PH1
G1 Z4.700 F4800.000	move to next layer (23)
G1 X-0.986 Y1.967 F4800.000	move to first perimeter point
M760	Activate pressure valve for PH1
G1 X-1.314 Y1.789 E0.00377 F600.000	perimeter
G1 X-1.649 Y1.505 E0.00444	perimeter
G1 X-1.863 Y1.206 E0.00372	perimeter
G1 X -2.2 Y0.54 Z4.7 E0.00942
G1 X-2.533 Y-0.133 E0.01512	perimeter
G1 X-2.585 Y-0.541 E0.00416	perimeter
G1 X-2.486 Y-0.862 E0.00339	perimeter
G1 X-2.377 Y-1.084 E0.00250	perimeter
G1 X-2.049 Y-1.473 E0.00514	perimeter
G1 X-1.603 Y-1.738 E0.00525	perimeter
G1 X-0.917 Y-1.908 E0.00714	perimeter
G1 X-0.367 Y-1.948 E0.00557	perimeter
G1 X0.473 Y-1.834 E0.00856	perimeter
G1 X1.224 Y-1.947 E0.00768	perimeter
G1 X1.644 Y-1.897 E0.00427	perimeter
G1 X1.738 Y-1.879 E0.00097 F600.000	perimeter
G1 X2.092 Y-1.674 E0.00413	perimeter
G1 X2.329 Y-1.455 E0.00326	perimeter
G1 X2.554 Y-1.065 E0.00455	perimeter
G1 X2.664 Y-0.408 E0.00673	perimeter
G1 X2.664 Y-0.130 E0.00280	perimeter
G1 X2.636 Y0.169 E0.00304	perimeter
G1 X2.575 Y0.524 E0.00364	perimeter
G1 X2.529 Y0.658 E0.00143	perimeter
G1 X2.430 Y0.876 E0.00242	perimeter
G1 X1.927 Y1.636 E0.00921	perimeter
G1 X1.674 Y1.874 E0.00351	perimeter
G1 X1.326 Y2.037 E0.00388	perimeter
G1 X0.497 Y2.204 E0.00854	perimeter
G1 X-0.136 Y2.200 E0.00639	perimeter
G1 X-0.464 Y2.163 E0.00334	perimeter
G1 X-0.816 Y2.060 E0.00371	perimeter
G1 X-0.934 Y1.996 E0.00135	perimeter
M761	Deactivate valve for PH1
G1 Z4.900 F4800.000	move to next layer (24)
G1 X-0.958 Y1.910 F4800.000	move to first perimeter point
M760	Activate pressure valve for PH1
G1 X-1.097 Y1.841 E0.00157 F600.000	perimeter
G1 X-1.516 Y1.490 E0.00552	perimeter
G1 X-1.741 Y1.201 E0.00370	perimeter
G1 X -1.99 Y0.68 Z4.9 E0.00772
G1 X-2.244 Y0.154 E0.01174	perimeter
G1 X-2.375 Y-0.054 E0.00248	perimeter
G1 X-2.458 Y-0.485 E0.00444	perimeter
G1 X-2.447 Y-0.595 E0.00112	perimeter
G1 X-2.369 Y-0.846 E0.00266	perimeter
G1 X-2.301 Y-0.984 E0.00155	perimeter
G1 X-2.136 Y-1.211 E0.00284	perimeter
G1 X-1.912 Y-1.470 E0.00346	perimeter
G1 X-1.439 Y-1.725 E0.00542	perimeter
G1 X-0.891 Y-1.846 E0.00567	perimeter
G1 X-0.535 Y-1.873 E0.00361	perimeter
G1 X-0.337 Y-1.880 E0.00200	perimeter
G1 X0.446 Y-1.811 E0.00794	perimeter
G1 X1.430 Y-1.853 E0.00996 F600.000	perimeter
G1 X1.569 Y-1.832 E0.00141	perimeter
G1 X1.796 Y-1.760 E0.00241	perimeter
G1 X2.077 Y-1.624 E0.00315	perimeter
G1 X2.161 Y-1.569 E0.00102	perimeter
G1 X2.352 Y-1.362 E0.00285	perimeter
G1 X2.520 Y-1.065 E0.00345	perimeter
G1 X2.621 Y-0.546 E0.00534	perimeter
G1 X2.662 Y-0.215 E0.00337	perimeter
G1 X2.623 Y0.341 E0.00563	perimeter
G1 X2.471 Y0.822 E0.00509	perimeter
G1 X 2.16 Y1.25 Z4.9 E0.00784
G1 X1.855 Y1.670 E0.01059	perimeter
G1 X1.651 Y1.858 E0.00280	perimeter
G1 X1.326 Y1.992 E0.00354	perimeter
G1 X0.760 Y2.121 E0.00587	perimeter
G1 X0.254 Y2.150 E0.00511	perimeter
G1 X-0.228 Y2.127 E0.00488	perimeter
G1 X-0.793 Y1.990 E0.00587	perimeter
G1 X-0.904 Y1.936 E0.00125	perimeter
M761	Deactivate valve for PH1
G1 Z5.100 F4800.000	move to next layer (25)
G1 X-0.896 Y1.803 F4800.000	move to first perimeter point
M760	Activate pressure valve for PH1
G1 X-1.006 Y1.739 E0.00129 F600.000	perimeter
G1 X-1.305 Y1.496 E0.00389	perimeter
G1 X-1.759 Y0.857 E0.00793	perimeter
G1 X-1.946 Y0.465 E0.00439	perimeter
G1 X-2.216 Y0.037 E0.00511	perimeter
G1 X-2.317 Y-0.404 E0.00457	perimeter
G1 X-2.285 Y-0.722 E0.00323	perimeter
G1 X-2.225 Y-0.884 E0.00174	perimeter
G1 X-1.973 Y-1.231 E0.00434	perimeter
G1 X-1.737 Y-1.461 E0.00333	perimeter
G1 X-1.484 Y-1.606 E0.00294	perimeter
G1 X-1.300 Y-1.689 E0.00204	perimeter
G1 X-0.867 Y-1.783 E0.00448	perimeter
G1 X-0.312 Y-1.808 E0.00561	perimeter
G1 X-0.043 Y-1.784 E0.00273	perimeter
G1 X0.711 Y-1.705 E0.00766 F600.000	perimeter
G1 X1.425 Y-1.747 E0.00723	perimeter
G1 X1.922 Y-1.602 E0.00523	perimeter
G1 X2.136 Y-1.467 E0.00256	perimeter
G1 X2.337 Y-1.265 E0.00287	perimeter
G1 X2.482 Y-0.974 E0.00329	perimeter
G1 X2.598 Y-0.502 E0.00491	perimeter
G1 X2.615 Y-0.123 E0.00383	perimeter
G1 X2.599 Y0.297 E0.00425	perimeter
G1 X2.549 Y0.562 E0.00273	perimeter
G1 X2.479 Y0.762 E0.00214	perimeter
G1 X2.415 Y0.868 E0.00125	perimeter
G1 X 2.09 Y1.27 Z5.1 E0.00591
G1 X1.758 Y1.681 E0.01056	perimeter
G1 X1.565 Y1.854 E0.00262	perimeter
G1 X0.936 Y2.066 E0.00670	perimeter
G1 X0.559 Y2.116 E0.00385	perimeter
G1 X0.057 Y2.094 E0.00507	perimeter
G1 X-0.364 Y2.009 E0.00434	perimeter
G1 X-0.747 Y1.891 E0.00405	perimeter
G1 X-0.844 Y1.834 E0.00114	perimeter
M761	Deactivate valve for PH1
G1 Z5.300 F4800.000	move to next layer (26)
G1 E-2.00000 F2400.00000	retract
G1 X-1.914 Y-1.244 F4800.000	move to first perimeter point
M760	Activate pressure valve for PH1
G1 X-1.695 Y-1.424 E0.00286 F600.000	perimeter
G1 X-1.150 Y-1.657 E0.00599	perimeter
G1 X-0.802 Y-1.754 E0.00365	perimeter
G1 X-0.109 Y-1.742 E0.00700	perimeter
G1 X 0.42 Y-1.67 Z5.3 E0.00885
G1 X0.941 Y-1.602 E0.01070	perimeter
G1 X1.279 Y-1.633 E0.00343	perimeter
G1 X1.807 Y-1.469 E0.00559	perimeter
G1 X2.027 Y-1.344 E0.00255	perimeter
G1 X2.241 Y-1.116 E0.00316	perimeter
G1 X2.359 Y-0.862 E0.00283	perimeter
G1 X2.433 Y-0.752 E0.00134	perimeter
G1 X2.565 Y-0.077 E0.00695	perimeter
G1 X2.582 Y0.220 E0.00300	perimeter
G1 X2.500 Y0.728 E0.00520	perimeter
G1 X2.378 Y0.955 E0.00260	perimeter
G1 X2.075 Y1.320 E0.00479	perimeter
G1 X1.882 Y1.682 E0.00414	perimeter
G1 X1.404 Y2.019 E0.00591	perimeter
G1 X0.855 Y2.187 E0.00580	perimeter
G1 X0.446 Y2.209 E0.00413	perimeter
G1 X0.238 Y2.200 E0.00211	perimeter
G1 X-0.192 Y2.108 E0.00445	perimeter
G1 X-0.662 Y1.926 E0.00509	perimeter
G1 X-0.938 Y1.723 E0.00347	perimeter
G1 X-1.140 Y1.517 E0.00291	perimeter
G1 X-1.424 Y1.078 E0.00528	perimeter
G1 X-1.817 Y0.603 E0.00623	perimeter
G1 X-2.057 Y0.129 E0.00537	perimeter
G1 X-2.212 Y-0.274 E0.00436	perimeter
G1 X-2.129 Y-0.830 E0.00568	perimeter
G1 X-1.949 Y-1.196 E0.00412	perimeter
M761	Deactivate valve for PH1
G1 Z5.500 F4800.000	move to next layer (27)
G1 X-1.943 Y-1.278 F4800.000	move to first perimeter point
M760	Activate pressure valve for PH1
G1 X-1.775 Y-1.424 E0.00225 F600.000	perimeter
G1 X-1.085 Y-1.735 E0.00765	perimeter
G1 X-0.642 Y-1.804 E0.00452	perimeter
G1 X0.055 Y-1.839 E0.00706	perimeter
G1 X0.672 Y-1.747 E0.00630	perimeter
G1 X1.238 Y-1.733 E0.00571 F600.000	perimeter
G1 X1.629 Y-1.605 E0.00416	perimeter
G1 X1.996 Y-1.342 E0.00456	perimeter
G1 X2.283 Y-1.008 E0.00446	perimeter
G1 X2.397 Y-0.819 E0.00223	perimeter
G1 X2.597 Y-0.324 E0.00539	perimeter
G1 X2.661 Y0.222 E0.00556	perimeter
G1 X2.589 Y0.719 E0.00507	perimeter
G1 X2.501 Y0.951 E0.00251	perimeter
G1 X2.236 Y1.240 E0.00395	perimeter
G1 X2.110 Y1.448 E0.00246	perimeter
G1 X1.984 Y1.714 E0.00298	perimeter
G1 X1.912 Y1.795 E0.00109	perimeter
G1 X1.660 Y1.976 E0.00313	perimeter
G1 X1.310 Y2.146 E0.00394	perimeter
G1 X0.835 Y2.272 E0.00496	perimeter
G1 X0.367 Y2.299 E0.00473	perimeter
G1 X-0.185 Y2.174 E0.00572	perimeter
G1 X-0.580 Y2.047 E0.00419	perimeter
G1 X-0.891 Y1.855 E0.00369	perimeter
G1 X-1.256 Y1.488 E0.00522	perimeter
G1 X-1.793 Y0.664 E0.00994	perimeter
G1 X-1.873 Y0.567 E0.00127	perimeter
G1 X-2.181 Y-0.116 E0.00757	perimeter
G1 X-2.214 Y-0.706 E0.00597	perimeter
G1 X-2.161 Y-0.936 E0.00239	perimeter
G1 X-1.978 Y-1.229 E0.00349	perimeter
M761	Deactivate valve for PH1
G1 Z5.700 F4800.000	move to next layer (28)
G1 X-1.988 Y-1.306 F4800.000	move to first perimeter point
M760	Activate pressure valve for PH1
G1 X-1.745 Y-1.515 E0.00325 F600.000	perimeter
G1 X-1.003 Y-1.810 E0.00806	perimeter
G1 X-0.092 Y-1.897 E0.00925	perimeter
G1 X0.414 Y-1.877 E0.00512	perimeter
G1 X0.670 Y-1.843 E0.00261 F600.000	perimeter
G1 X1.251 Y-1.822 E0.00587	perimeter
G1 X1.538 Y-1.753 E0.00299	perimeter
G1 X1.635 Y-1.717 E0.00105	perimeter
G1 X2.105 Y-1.392 E0.00577	perimeter
G1 X2.429 Y-0.962 E0.00544	perimeter
G1 X2.595 Y-0.573 E0.00428	perimeter
G1 X2.685 Y-0.291 E0.00299	perimeter
G1 X2.740 Y0.198 E0.00497	perimeter
G1 X2.671 Y0.710 E0.00523	perimeter
G1 X2.553 Y0.973 E0.00291	perimeter
G1 X2.301 Y1.251 E0.00379	perimeter
G1 X2.054 Y1.731 E0.00545	perimeter
G1 X1.912 Y1.889 E0.00215	perimeter
G1 X1.790 Y1.982 E0.00155	perimeter
G1 X1.325 Y2.208 E0.00523	perimeter
G1 X1.167 Y2.259 E0.00167	perimeter
G1 X0.896 Y2.313 E0.00280	perimeter
G1 X0.352 Y2.334 E0.00550	perimeter
G1 X0.088 Y2.302 E0.00268	perimeter
G1 X-0.168 Y2.242 E0.00266	perimeter
G1 X-0.565 Y2.097 E0.00427	perimeter
G1 X-0.929 Y1.888 E0.00424	perimeter
G1 X-1.274 Y1.542 E0.00494	perimeter
G1 X-1.792 Y0.758 E0.00949	perimeter
G1 X-2.158 Y-0.024 E0.00873	perimeter
G1 X-2.237 Y-0.371 E0.00359	perimeter
G1 X-2.252 Y-0.654 E0.00286	perimeter
G1 X-2.169 Y-1.013 E0.00373	perimeter
G1 X-2.020 Y-1.254 E0.00287	perimeter
M761	Deactivate valve for PH1
G1 Z5.900 F4800.000	move to next layer (29)
G1 X-1.999 Y-1.318 F4800.000	move to first perimeter point
M760	Activate pressure valve for PH1
G1 X-1.771 Y-1.521 E0.00308 F600.000	perimeter
G1 X-1.441 Y-1.704 E0.00381	perimeter
G1 X-0.881 Y-1.873 E0.00592	perimeter
G1 X-0.201 Y-1.950 E0.00691	perimeter
G1 X0.021 Y-1.944 E0.00225	perimeter
G1 X 0.64 Y-1.93 Z5.9 E0.00733
G1 X1.250 Y-1.910 E0.01242 F600.000	perimeter
G1 X1.644 Y-1.785 E0.00418	perimeter
G1 X1.756 Y-1.730 E0.00126	perimeter
G1 X2.187 Y-1.413 E0.00541	perimeter
G1 X2.479 Y-1.004 E0.00507	perimeter
G1 X2.683 Y-0.582 E0.00473	perimeter
G1 X2.748 Y-0.295 E0.00298	perimeter
G1 X2.797 Y0.152 E0.00454	perimeter
G1 X2.701 Y0.757 E0.00619	perimeter
G1 X2.598 Y1.001 E0.00268	perimeter
G1 X2.325 Y1.298 E0.00407	perimeter
G1 X2.123 Y1.742 E0.00494	perimeter
G1 X1.883 Y1.957 E0.00325	perimeter
G1 X1.634 Y2.117 E0.00300	perimeter
G1 X0.942 Y2.349 E0.00737	perimeter
G1 X0.344 Y2.369 E0.00604	perimeter
G1 X-0.149 Y2.308 E0.00502	perimeter
G1 X-0.557 Y2.140 E0.00445	perimeter
G1 X-0.917 Y1.946 E0.00414	perimeter
G1 X-1.256 Y1.627 E0.00470	perimeter
G1 X-1.654 Y1.039 E0.00717	perimeter
G1 X-1.848 Y0.693 E0.00402	perimeter
G1 X-2.129 Y0.068 E0.00692	perimeter
G1 X-2.245 Y-0.469 E0.00555	perimeter
G1 X-2.247 Y-0.701 E0.00234	perimeter
G1 X-2.158 Y-1.074 E0.00387	perimeter
G1 X-2.033 Y-1.268 E0.00234	perimeter
M761	Deactivate valve for PH1
G1 Z6.100 F4800.000	move to next layer (30)
G1 X-2.230 Y-0.742 F4800.000	move to first perimeter point
M760	Activate pressure valve for PH1
G1 X-2.150 Y-1.074 E0.00345 F600.000	perimeter
G1 X-2.008 Y-1.304 E0.00273	perimeter
G1 X-1.816 Y-1.504 E0.00280	perimeter
G1 X-1.396 Y-1.730 E0.00482	perimeter
G1 X-0.776 Y-1.910 E0.00652	perimeter
G1 X0.088 Y-1.979 E0.00876	perimeter
G1 X0.810 Y-1.947 E0.00730	perimeter
G1 X1.306 Y-1.948 E0.00501	perimeter
G1 X1.673 Y-1.843 E0.00385	perimeter
G1 X1.884 Y-1.738 E0.00238	perimeter
G1 X2.244 Y-1.450 E0.00466	perimeter
G1 X2.532 Y-1.020 E0.00522	perimeter
G1 X2.723 Y-0.621 E0.00447	perimeter
G1 X2.812 Y-0.288 E0.00349	perimeter
G1 X2.848 Y0.131 E0.00425	perimeter
G1 X2.725 Y0.816 E0.00703	perimeter
G1 X2.669 Y0.952 E0.00149	perimeter
G1 X2.355 Y1.342 E0.00506	perimeter
G1 X2.128 Y1.763 E0.00483	perimeter
G1 X1.915 Y1.970 E0.00300	perimeter
G1 X1.775 Y2.060 E0.00168	perimeter
G1 X1.543 Y2.170 E0.00259	perimeter
G1 X1.050 Y2.330 E0.00524	perimeter
G1 X0.869 Y2.364 E0.00186	perimeter
G1 X0.339 Y2.402 E0.00537	perimeter
G1 X-0.188 Y2.305 E0.00542	perimeter
G1 X-0.553 Y2.180 E0.00390	perimeter
G1 X-0.907 Y1.984 E0.00409	perimeter
G1 X-1.237 Y1.700 E0.00440	perimeter
G1 X-1.517 Y1.318 E0.00479	perimeter
G1 X-1.827 Y0.766 E0.00639	perimeter
G1 X-2.069 Y0.149 E0.00670	perimeter
G1 X-2.204 Y-0.431 E0.00602	perimeter
G1 X-2.225 Y-0.682 E0.00254	perimeter
M761	Deactivate valve for PH1
G1 Z6.300 F4800.000	move to next layer (31)
G1 X-2.185 Y-0.745 F4800.000	move to first perimeter point
M760	Activate pressure valve for PH1
G1 X-2.147 Y-0.996 E0.00257 F600.000	perimeter
G1 X-1.989 Y-1.306 E0.00351	perimeter
G1 X-1.769 Y-1.528 E0.00316	perimeter
G1 X-1.293 Y-1.772 E0.00540	perimeter
G1 X-0.970 Y-1.871 E0.00341	perimeter
G1 X-0.692 Y-1.928 E0.00287	perimeter
G1 X -0.15 Y-1.97 Z6.3 E0.0069
G1 X0.387 Y-2.004 E0.01093	perimeter
G1 X0.893 Y-1.982 E0.00511	perimeter
G1 X1.375 Y-1.974 E0.00487 F600.000	perimeter
G1 X1.625 Y-1.925 E0.00258	perimeter
G1 X1.999 Y-1.742 E0.00421	perimeter
G1 X2.320 Y-1.435 E0.00449	perimeter
G1 X2.585 Y-1.038 E0.00482	perimeter
G1 X2.763 Y-0.640 E0.00440	perimeter
G1 X2.860 Y-0.266 E0.00390	perimeter
G1 X2.881 Y0.041 E0.00312	perimeter
G1 X2.872 Y0.220 E0.00180	perimeter
G1 X2.754 Y0.848 E0.00646	perimeter
G1 X2.364 Y1.348 E0.00641	perimeter
G1 X2.129 Y1.776 E0.00494	perimeter
G1 X1.941 Y1.982 E0.00282	perimeter
G1 X1.447 Y2.217 E0.00552	perimeter
G1 X1.171 Y2.306 E0.00293	perimeter
G1 X0.803 Y2.376 E0.00379	perimeter
G1 X0.466 Y2.403 E0.00341	perimeter
G1 X0.134 Y2.369 E0.00337	perimeter
G1 X-0.216 Y2.301 E0.00361	perimeter
G1 X-0.539 Y2.195 E0.00344	perimeter
G1 X-0.897 Y1.988 E0.00418	perimeter
G1 X-1.193 Y1.724 E0.00400	perimeter
G1 X-1.473 Y1.360 E0.00464	perimeter
G1 X-1.785 Y0.800 E0.00647	perimeter
G1 X-2.007 Y0.232 E0.00617	perimeter
G1 X-2.161 Y-0.388 E0.00645	perimeter
G1 X-2.181 Y-0.685 E0.00301	perimeter
M761	Deactivate valve for PH1
G1 Z6.500 F4800.000	move to next layer (32)
G1 X-2.140 Y-0.747 F4800.000	move to first perimeter point
M760	Activate pressure valve for PH1
G1 X-2.060 Y-1.073 E0.00339 F600.000	perimeter
G1 X-1.885 Y-1.359 E0.00338	perimeter
G1 X-1.649 Y-1.588 E0.00333	perimeter
G1 X-1.197 Y-1.810 E0.00509	perimeter
G1 X-0.594 Y-1.948 E0.00625	perimeter
G1 X0.232 Y-1.984 E0.00835	perimeter
G1 X0.690 Y-2.029 E0.00466	perimeter
G1 X0.976 Y-2.016 E0.00288	perimeter
G1 X1.435 Y-2.001 E0.00464 F600.000	perimeter
G1 X1.744 Y-1.929 E0.00320	perimeter
G1 X2.106 Y-1.707 E0.00430	perimeter
G1 X2.253 Y-1.571 E0.00202	perimeter
G1 X2.389 Y-1.423 E0.00203	perimeter
G1 X2.638 Y-1.055 E0.00449	perimeter
G1 X2.805 Y-0.656 E0.00437	perimeter
G1 X2.866 Y-0.445 E0.00222	perimeter
G1 X2.897 Y-0.238 E0.00212	perimeter
G1 X2.911 Y-0.028 E0.00212	perimeter
G1 X2.894 Y0.319 E0.00351	perimeter
G1 X2.783 Y0.816 E0.00515	perimeter
G1 X2.684 Y0.967 E0.00182	perimeter
G1 X2.374 Y1.350 E0.00497	perimeter
G1 X2.129 Y1.792 E0.00510	perimeter
G1 X1.992 Y1.943 E0.00206	perimeter
G1 X1.918 Y1.996 E0.00092	perimeter
G1 X1.362 Y2.258 E0.00622	perimeter
G1 X0.737 Y2.388 E0.00645	perimeter
G1 X0.632 Y2.396 E0.00106	perimeter
G1 X0.218 Y2.364 E0.00420	perimeter
G1 X-0.243 Y2.295 E0.00470	perimeter
G1 X-0.519 Y2.190 E0.00299	perimeter
G1 X-0.890 Y1.988 E0.00426	perimeter
G1 X-1.148 Y1.750 E0.00355	perimeter
G1 X-1.439 Y1.375 E0.00480	perimeter
G1 X-1.743 Y0.833 E0.00628	perimeter
G1 X-1.946 Y0.312 E0.00565	perimeter
G1 X-2.117 Y-0.342 E0.00683	perimeter
G1 X-2.137 Y-0.688 E0.00349	perimeter
M761	Deactivate valve for PH1
G1 Z6.700 F4800.000	move to next layer (33)
G1 X-2.066 Y-0.736 F4800.000	move to first perimeter point
M760	Activate pressure valve for PH1
G1 X-1.964 Y-1.137 E0.00417 F600.000	perimeter
G1 X-1.778 Y-1.416 E0.00340	perimeter
G1 X-1.545 Y-1.623 E0.00314	perimeter
G1 X-1.087 Y-1.844 E0.00514	perimeter
G1 X-0.508 Y-1.966 E0.00598	perimeter
G1 X0.372 Y-1.993 E0.00889	perimeter
G1 X1.069 Y-2.050 E0.00706	perimeter
G1 X1.568 Y-2.011 E0.00507	perimeter
G1 X1.875 Y-1.895 E0.00331 F600.000	perimeter
G1 X2.263 Y-1.624 E0.00479	perimeter
G1 X2.458 Y-1.411 E0.00292	perimeter
G1 X2.690 Y-1.074 E0.00413	perimeter
G1 X2.882 Y-0.547 E0.00566	perimeter
G1 X2.941 Y-0.093 E0.00463	perimeter
G1 X2.911 Y0.340 E0.00439	perimeter
G1 X2.809 Y0.778 E0.00454	perimeter
G1 X2.749 Y0.896 E0.00134	perimeter
G1 X2.383 Y1.354 E0.00592	perimeter
G1 X2.130 Y1.806 E0.00524	perimeter
G1 X2.053 Y1.892 E0.00116	perimeter
G1 X1.867 Y2.023 E0.00230	perimeter
G1 X1.318 Y2.266 E0.00607	perimeter
G1 X0.721 Y2.376 E0.00613	perimeter
G1 X0.143 Y2.338 E0.00585	perimeter
G1 X-0.201 Y2.292 E0.00351	perimeter
G1 X-0.318 Y2.259 E0.00123	perimeter
G1 X-0.763 Y2.045 E0.00499	perimeter
G1 X-1.105 Y1.773 E0.00441	perimeter
G1 X-1.384 Y1.404 E0.00468	perimeter
G1 X-1.700 Y0.834 E0.00658	perimeter
G1 X-1.885 Y0.392 E0.00484	perimeter
G1 X-2.047 Y-0.270 E0.00688	perimeter
G1 X-2.064 Y-0.677 E0.00411	perimeter
M761	Deactivate valve for PH1
G1 Z6.900 F4800.000	move to next layer (34)
G1 X-1.986 Y-0.714 F4800.000	move to first perimeter point
M760	Activate pressure valve for PH1
G1 X-1.860 Y-1.155 E0.00464 F600.000	perimeter
G1 X-1.682 Y-1.433 E0.00333	perimeter
G1 X-1.442 Y-1.622 E0.00308	perimeter
G1 X-0.952 Y-1.855 E0.00548	perimeter
G1 X-0.370 Y-1.979 E0.00601	perimeter
G1 X0.467 Y-1.989 E0.00845	perimeter
G1 X1.193 Y-2.058 E0.00738	perimeter
G1 X1.508 Y-2.041 E0.00319	perimeter
G1 X1.858 Y-1.931 E0.00371 F600.000	perimeter
G1 X2.238 Y-1.685 E0.00457	perimeter
G1 X2.527 Y-1.399 E0.00411	perimeter
G1 X2.728 Y-1.070 E0.00390	perimeter
G1 X2.898 Y-0.650 E0.00458	perimeter
G1 X2.971 Y-0.164 E0.00496	perimeter
G1 X2.925 Y0.302 E0.00473	perimeter
G1 X2.836 Y0.733 E0.00444	perimeter
G1 X2.736 Y0.931 E0.00225	perimeter
G1 X2.393 Y1.357 E0.00552	perimeter
G1 X2.124 Y1.832 E0.00552	perimeter
G1 X1.818 Y2.050 E0.00379	perimeter
G1 X1.598 Y2.153 E0.00246	perimeter
G1 X1.303 Y2.252 E0.00314	perimeter
G1 X0.970 Y2.317 E0.00343	perimeter
G1 X0.736 Y2.339 E0.00238	perimeter
G1 X0.256 Y2.327 E0.00485	perimeter
G1 X-0.065 Y2.294 E0.00326	perimeter
G1 X-0.483 Y2.174 E0.00440	perimeter
G1 X-0.835 Y1.948 E0.00422	perimeter
G1 X-1.072 Y1.716 E0.00335	perimeter
G1 X-1.248 Y1.478 E0.00299	perimeter
G1 X-1.652 Y0.792 E0.00805	perimeter
G1 X-1.868 Y0.195 E0.00641	perimeter
G1 X-1.961 Y-0.188 E0.00398	perimeter
G1 X-1.983 Y-0.654 E0.00471	perimeter
M761	Deactivate valve for PH1
G1 Z7.100 F4800.000	move to next layer (35)
G1 X-1.890 Y-0.687 F4800.000	move to first perimeter point
M760	Activate pressure valve for PH1
G1 X-1.755 Y-1.173 E0.00510 F600.000	perimeter
G1 X-1.607 Y-1.393 E0.00268	perimeter
G1 X-1.335 Y-1.623 E0.00360	perimeter
G1 X-0.823 Y-1.865 E0.00572	perimeter
G1 X-0.103 Y-1.974 E0.00736	perimeter
G1 X0.215 Y-1.980 E0.00321	perimeter
G1 X0.462 Y-1.958 E0.00250	perimeter
G1 X0.838 Y-1.986 E0.00381	perimeter
G1 X1.150 Y-2.038 E0.00320	perimeter
G1 X1.503 Y-2.040 E0.00356	perimeter
G1 X1.851 Y-1.941 E0.00366	perimeter
G1 X2.180 Y-1.749 E0.00385 F600.000	perimeter
G1 X2.524 Y-1.440 E0.00467	perimeter
G1 X2.766 Y-1.055 E0.00459	perimeter
G1 X2.882 Y-0.794 E0.00288	perimeter
G1 X2.920 Y-0.663 E0.00138	perimeter
G1 X2.971 Y-0.300 E0.00370	perimeter
G1 X2.937 Y0.269 E0.00576	perimeter
G1 X2.888 Y0.514 E0.00252	perimeter
G1 X2.818 Y0.734 E0.00233	perimeter
G1 X2.748 Y0.876 E0.00160	perimeter
G1 X2.391 Y1.308 E0.00567	perimeter
G1 X2.298 Y1.525 E0.00238	perimeter
G1 X2.154 Y1.788 E0.00303	perimeter
G1 X1.754 Y2.081 E0.00500	perimeter
G1 X1.289 Y2.236 E0.00496	perimeter
G1 X0.744 Y2.302 E0.00554	perimeter
G1 X0.030 Y2.278 E0.00722	perimeter
G1 X-0.459 Y2.114 E0.00521	perimeter
G1 X-0.716 Y1.956 E0.00305	perimeter
G1 X-1.041 Y1.645 E0.00455	perimeter
G1 X -1.32 Y1.19 Z7.1 E0.00767
G1 X-1.605 Y0.737 E0.01079	perimeter
G1 X-1.875 Y-0.112 E0.00901	perimeter
G1 X-1.900 Y-0.629 E0.00522	perimeter
M761	Deactivate valve for PH1
G1 Z7.300 F4800.000	move to next layer (36)
G1 X-1.776 Y-0.665 F4800.000	move to first perimeter point
M760	Activate pressure valve for PH1
G1 X-1.658 Y-1.117 E0.00472 F600.000	perimeter
G1 X-1.501 Y-1.375 E0.00305	perimeter
G1 X-1.244 Y-1.599 E0.00344	perimeter
G1 X-0.750 Y-1.812 E0.00544	perimeter
G1 X-0.527 Y-1.874 E0.00233	perimeter
G1 X0.009 Y-1.948 E0.00547	perimeter
G1 X0.740 Y-1.918 E0.00739	perimeter
G1 X1.175 Y-2.023 E0.00452	perimeter
G1 X1.494 Y-2.039 E0.00323	perimeter
G1 X1.832 Y-1.947 E0.00354	perimeter
G1 X2.139 Y-1.778 E0.00354 F600.000	perimeter
G1 X2.490 Y-1.488 E0.00460	perimeter
G1 X2.796 Y-1.049 E0.00540	perimeter
G1 X2.967 Y-0.446 E0.00634	perimeter
G1 X2.949 Y0.223 E0.00676	perimeter
G1 X2.783 Y0.747 E0.00555	perimeter
G1 X2.588 Y1.024 E0.00342	perimeter
G1 X2.397 Y1.248 E0.00298	perimeter
G1 X2.202 Y1.691 E0.00489	perimeter
G1 X2.089 Y1.813 E0.00168	perimeter
G1 X1.894 Y1.955 E0.00243	perimeter
G1 X1.696 Y2.063 E0.00229	perimeter
G1 X1.316 Y2.199 E0.00408	perimeter
G1 X0.758 Y2.264 E0.00567	perimeter
G1 X0.021 Y2.217 E0.00746	perimeter
G1 X-0.433 Y2.053 E0.00488	perimeter
G1 X-0.514 Y2.004 E0.00096	perimeter
G1 X-0.991 Y1.578 E0.00645	perimeter
G1 X-1.442 Y0.841 E0.00873	perimeter
G1 X-1.581 Y0.546 E0.00330	perimeter
G1 X-1.776 Y-0.048 E0.00632	perimeter
G1 X-1.807 Y-0.510 E0.00468	perimeter
G1 X-1.788 Y-0.606 E0.00099	perimeter
M761	Deactivate valve for PH1
G1 Z7.500 F4800.000	move to next layer (37)
G1 X-1.661 Y-0.637 F4800.000	move to first perimeter point
M760	Activate pressure valve for PH1
G1 X-1.566 Y-1.022 E0.00401 F600.000	perimeter
G1 X-1.490 Y-1.152 E0.00152	perimeter
G1 X-1.270 Y-1.429 E0.00357	perimeter
G1 X-1.193 Y-1.496 E0.00103	perimeter
G1 X-0.689 Y-1.749 E0.00569	perimeter
G1 X-0.217 Y-1.869 E0.00492	perimeter
G1 X0.025 Y-1.880 E0.00244	perimeter
G1 X0.691 Y-1.839 E0.00674	perimeter
G1 X1.331 Y-2.001 E0.00667	perimeter
G1 X1.497 Y-2.008 E0.00168	perimeter
G1 X1.628 Y-1.978 E0.00136	perimeter
G1 X1.784 Y-1.933 E0.00164 F600.000	perimeter
G1 X2.025 Y-1.820 E0.00269	perimeter
G1 X2.369 Y-1.577 E0.00426	perimeter
G1 X2.574 Y-1.352 E0.00307	perimeter
G1 X2.788 Y-1.019 E0.00400	perimeter
G1 X2.934 Y-0.493 E0.00552	perimeter
G1 X2.955 Y-0.309 E0.00188	perimeter
G1 X2.949 Y-0.033 E0.00279	perimeter
G1 X2.913 Y0.152 E0.00190	perimeter
G1 X2.728 Y0.758 E0.00640	perimeter
G1 X2.401 Y1.193 E0.00550	perimeter
G1 X2.191 Y1.623 E0.00483	perimeter
G1 X2.038 Y1.813 E0.00247	perimeter
G1 X1.807 Y1.961 E0.00277	perimeter
G1 X1.605 Y2.054 E0.00224	perimeter
G1 X1.449 Y2.110 E0.00168	perimeter
G1 X0.867 Y2.191 E0.00594	perimeter
G1 X0.167 Y2.158 E0.00708	perimeter
G1 X-0.035 Y2.122 E0.00207	perimeter
G1 X-0.312 Y2.019 E0.00298	perimeter
G1 X-0.429 Y1.946 E0.00140	perimeter
G1 X-0.881 Y1.539 E0.00614	perimeter
G1 X-1.282 Y0.931 E0.00736	perimeter
G1 X-1.533 Y0.409 E0.00585	perimeter
G1 X-1.674 Y-0.004 E0.00441	perimeter
G1 X-1.702 Y-0.139 E0.00139	perimeter
G1 X-1.713 Y-0.369 E0.00232	perimeter
G1 X-1.675 Y-0.578 E0.00215	perimeter
M761	Deactivate valve for PH1
G1 Z7.700 F4800.000	move to next layer (38)
G1 X-1.547 Y-0.610 F4800.000	move to first perimeter point
M760	Activate pressure valve for PH1
G1 X-1.477 Y-0.911 E0.00312 F600.000	perimeter
G1 X-1.154 Y-1.370 E0.00567	perimeter
G1 X-0.764 Y-1.589 E0.00452	perimeter
G1 X-0.588 Y-1.664 E0.00193	perimeter
G1 X-0.000 Y-1.794 E0.00609	perimeter
G1 X0.674 Y-1.751 E0.00683	perimeter
G1 X1.329 Y-1.933 E0.00686	perimeter
G1 X1.520 Y-1.949 E0.00194	perimeter
G1 X1.836 Y-1.860 E0.00332	perimeter
G1 X1.993 Y-1.785 E0.00176 F600.000	perimeter
G1 X2.306 Y-1.561 E0.00389	perimeter
G1 X2.565 Y-1.280 E0.00385	perimeter
G1 X2.759 Y-0.961 E0.00378	perimeter
G1 X2.873 Y-0.520 E0.00460	perimeter
G1 X2.905 Y-0.170 E0.00355	perimeter
G1 X2.867 Y0.099 E0.00274	perimeter
G1 X2.665 Y0.766 E0.00705	perimeter
G1 X2.478 Y1.029 E0.00325	perimeter
G1 X2.035 Y1.766 E0.00869	perimeter
G1 X1.849 Y1.916 E0.00242	perimeter
G1 X1.538 Y2.060 E0.00346	perimeter
G1 X1.005 Y2.117 E0.00541	perimeter
G1 X0.535 Y2.104 E0.00475	perimeter
G1 X0.166 Y2.038 E0.00378	perimeter
G1 X-0.168 Y1.949 E0.00349	perimeter
G1 X-0.543 Y1.712 E0.00448	perimeter
G1 X-0.769 Y1.503 E0.00311	perimeter
G1 X-0.996 Y1.163 E0.00413	perimeter
G1 X-1.073 Y0.974 E0.00206	perimeter
G1 X-1.404 Y0.443 E0.00632	perimeter
G1 X-1.500 Y0.238 E0.00229	perimeter
G1 X-1.567 Y0.055 E0.00197	perimeter
G1 X-1.617 Y-0.235 E0.00297	perimeter
G1 X-1.561 Y-0.552 E0.00325	perimeter
M761	Deactivate valve for PH1
G1 Z7.900 F4800.000	move to next layer (39)
G1 X-1.517 Y-0.601 F4800.000	move to first perimeter point
M760	Activate pressure valve for PH1
G1 X-1.414 Y-0.913 E0.00332 F600.000	perimeter
G1 X-1.211 Y-1.194 E0.00350	perimeter
G1 X-0.902 Y-1.459 E0.00411	perimeter
G1 X-0.323 Y-1.625 E0.00609	perimeter
G1 X-0.010 Y-1.662 E0.00318	perimeter
G1 X0.360 Y-1.653 E0.00374	perimeter
G1 X0.583 Y-1.601 E0.00232	perimeter
G1 X0.813 Y-1.619 E0.00233	perimeter
G1 X1.021 Y-1.715 E0.00232	perimeter
G1 X1.394 Y-1.842 E0.00398	perimeter
G1 X1.497 Y-1.839 E0.00104	perimeter
G1 X1.883 Y-1.714 E0.00411 F600.000	perimeter
G1 X2.162 Y-1.536 E0.00334	perimeter
G1 X2.475 Y-1.237 E0.00437	perimeter
G1 X2.638 Y-0.988 E0.00301	perimeter
G1 X2.704 Y-0.921 E0.00095	perimeter
G1 X2.846 Y-0.503 E0.00446	perimeter
G1 X2.923 Y-0.118 E0.00396	perimeter
G1 X2.888 Y0.214 E0.00337	perimeter
G1 X2.699 Y0.777 E0.00600	perimeter
G1 X2.314 Y1.406 E0.00745	perimeter
G1 X2.210 Y1.641 E0.00259	perimeter
G1 X2.152 Y1.716 E0.00096	perimeter
G1 X1.917 Y1.927 E0.00319	perimeter
G1 X1.479 Y2.160 E0.00501	perimeter
G1 X0.978 Y2.173 E0.00506	perimeter
G1 X0.647 Y2.124 E0.00338	perimeter
G1 X-0.063 Y1.883 E0.00758	perimeter
G1 X-0.602 Y1.595 E0.00617	perimeter
G1 X-0.746 Y1.373 E0.00267	perimeter
G1 X-0.943 Y0.921 E0.00498	perimeter
G1 X-1.385 Y0.374 E0.00711	perimeter
G1 X-1.534 Y0.102 E0.00313	perimeter
G1 X-1.601 Y-0.184 E0.00297	perimeter
G1 X-1.574 Y-0.405 E0.00226	perimeter
G1 X-1.534 Y-0.544 E0.00146	perimeter
M761	Deactivate valve for PH1
G1 Z8.100 F4800.000	move to next layer (40)
G1 X-1.574 Y-0.616 F4800.000	move to first perimeter point
M760	Activate pressure valve for PH1
G1 X-1.521 Y-0.823 E0.00216 F600.000	perimeter
G1 X-1.378 Y-1.117 E0.00330	perimeter
G1 X-0.983 Y-1.482 E0.00544	perimeter
G1 X-0.654 Y-1.608 E0.00355	perimeter
G1 X-0.307 Y-1.692 E0.00361	perimeter
G1 X0.083 Y-1.691 E0.00394	perimeter
G1 X0.706 Y-1.558 E0.00643	perimeter
G1 X1.424 Y-1.712 E0.00742	perimeter
G1 X1.701 Y-1.674 E0.00283	perimeter
G1 X2.114 Y-1.536 E0.00439 F600.000	perimeter
G1 X2.325 Y-1.409 E0.00249	perimeter
G1 X2.539 Y-1.246 E0.00271	perimeter
G1 X2.660 Y-1.122 E0.00176	perimeter
G1 X2.855 Y-0.811 E0.00370	perimeter
G1 X2.983 Y-0.423 E0.00413	perimeter
G1 X3.006 Y-0.089 E0.00338	perimeter
G1 X2.975 Y0.293 E0.00388	perimeter
G1 X2.947 Y0.423 E0.00134	perimeter
G1 X2.797 Y0.794 E0.00404	perimeter
G1 X2.298 Y1.645 E0.00997	perimeter
G1 X1.972 Y1.970 E0.00465	perimeter
G1 X1.606 Y2.154 E0.00415	perimeter
G1 X1.317 Y2.246 E0.00306	perimeter
G1 X0.905 Y2.256 E0.00416	perimeter
G1 X0.589 Y2.187 E0.00327	perimeter
G1 X-0.064 Y1.950 E0.00702	perimeter
G1 X-0.637 Y1.610 E0.00673	perimeter
G1 X-0.781 Y1.433 E0.00230	perimeter
G1 X-0.929 Y1.057 E0.00408	perimeter
G1 X-1.245 Y0.667 E0.00507	perimeter
G1 X-1.548 Y0.171 E0.00587	perimeter
G1 X-1.640 Y-0.192 E0.00379	perimeter
G1 X-1.623 Y-0.426 E0.00236	perimeter
G1 X-1.589 Y-0.558 E0.00138	perimeter
M761	Deactivate valve for PH1
G1 Z8.300 F4800.000	move to next layer (41)
G1 X-1.633 Y-0.629 F4800.000	move to first perimeter point
M760	Activate pressure valve for PH1
G1 X-1.596 Y-0.798 E0.00174 F600.000	perimeter
G1 X-1.473 Y-1.053 E0.00286	perimeter
G1 X-1.317 Y-1.240 E0.00246	perimeter
G1 X-1.017 Y-1.529 E0.00421	perimeter
G1 X-0.818 Y-1.641 E0.00231	perimeter
G1 X-0.248 Y-1.787 E0.00594	perimeter
G1 X-0.048 Y-1.782 E0.00202	perimeter
G1 X0.769 Y-1.689 E0.00830 F600.000	perimeter
G1 X1.406 Y-1.774 E0.00650	perimeter
G1 X1.884 Y-1.723 E0.00485	perimeter
G1 X2.174 Y-1.625 E0.00309	perimeter
G1 X2.599 Y-1.330 E0.00523	perimeter
G1 X2.831 Y-1.024 E0.00388	perimeter
G1 X3.027 Y-0.480 E0.00584	perimeter
G1 X3.085 Y-0.042 E0.00446	perimeter
G1 X3.019 Y0.372 E0.00424	perimeter
G1 X2.910 Y0.770 E0.00417	perimeter
G1 X2.494 Y1.439 E0.00796	perimeter
G1 X2.314 Y1.670 E0.00296	perimeter
G1 X2.023 Y1.975 E0.00426	perimeter
G1 X1.772 Y2.124 E0.00295	perimeter
G1 X1.168 Y2.308 E0.00638	perimeter
G1 X0.804 Y2.289 E0.00369	perimeter
G1 X0.071 Y2.055 E0.00778	perimeter
G1 X-0.174 Y1.951 E0.00269	perimeter
G1 X-0.476 Y1.768 E0.00357	perimeter
G1 X-0.641 Y1.635 E0.00214	perimeter
G1 X-0.834 Y1.404 E0.00305	perimeter
G1 X-0.918 Y1.190 E0.00232	perimeter
G1 X-1.101 Y0.963 E0.00295	perimeter
G1 X-1.547 Y0.230 E0.00868	perimeter
G1 X-1.661 Y-0.142 E0.00393	perimeter
G1 X-1.671 Y-0.453 E0.00314	perimeter
G1 X-1.646 Y-0.570 E0.00122	perimeter
M761	Deactivate valve for PH1
G1 E-2.00000 F2400.00000	retract
G0 Z50
M84	disable motors
	END
	filament used = 6.4mm (0.0cm3)
	avoid_crossing_perimeters = 1
	bed_shape = -62x-42,66x-42,66x43,-62x43
	bed_temperature = 0
	before_layer_gcode =
	bridge_acceleration = 0
	bridge_fan_speed = 100
	brim_width = 0
	complete_objects = 0
	cooling = 0
	default_acceleration = 0
	disable_fan_first_layers = 3
	duplicate_distance = 6
	end_gcode = G0 Z50\nM84	disable motors\n	END
	extruder_clearance_height = 20
	extruder_clearance_radius = 20
	extruder_offset = 0x0,0x0,0x0
	extrusion_axis = E
	extrusion_multiplier = 1
	fan_always_on = 0
	fan_below_layer_time = 60
	filament_colour = #FFFFFF
	filament_diameter = 3
	first_layer_acceleration = 0
	first_layer_bed_temperature = 0
	first_layer_extrusion_width = 100%
	first_layer_speed = 100%
	first_layer_temperature = 0
	gcode_arcs = 0
	gcode_comments = 1
	gcode_flavor = reprap
	infill_acceleration = 0
	infill_first = 0
	layer_gcode =
	max_fan_speed = 100
	max_print_speed = 20
	max_volumetric_speed = 0
	min_fan_speed = 35
	min_print_speed = 10
	min_skirt_length = 0
	notes =
	nozzle_diameter = 0.4,0.5,0.5
	only_retract_when_crossing_perimeters = 0
	ooze_prevention = 0
	output_filename_format = [input_filename_base].gcode
	perimeter_acceleration = 0
	post_process = C:\Program Files\Cellink HeartWare\plugins\postprocessor.py
	pressure_advance = 0
	resolution = 0
	retract_before_travel = 2,2,2
	retract_layer_change = 0,0,0
	retract_length = 2,2,2
	retract_length_toolchange = 10,10,10
	retract_lift = 0,0,0
	retract_restart_extra = 0,0,0
	retract_restart_extra_toolchange = 0,0,0
	retract_speed = 40,40,40
	skirt_distance = 6
	skirt_height = 1
	skirts = 0
	slowdown_below_layer_time = 5
	spiral_vase = 0
	standby_temperature_delta = -5
	start_gcode = M760\n
	temperature = 0
	threads = 2
	toolchange_gcode =
	travel_speed = 80
	use_firmware_retraction = 0
	use_relative_e_distances = 1
	use_volumetric_e = 0
	vibration_limit = 0
	wipe = 0,0,0
	z_offset = 0
	dont_support_bridges = 0
	extrusion_width = 0
	first_layer_height = 0.1
	infill_only_where_needed = 0
	interface_shells = 0
	layer_height = 0.2
	raft_layers = 0
	seam_position = aligned
	support_material = 0
	support_material_angle = 0
	support_material_contact_distance = 0
	support_material_enforce_layers = 4
	support_material_extruder = 1
	support_material_extrusion_width = 0
	support_material_interface_extruder = 1
	support_material_interface_layers = 3
	support_material_interface_spacing = 0
	support_material_interface_speed = 100%
	support_material_pattern = rectilinear-grid
	support_material_spacing = 0.5
	support_material_speed = 60
	support_material_threshold = 90
	xy_size_compensation = 0
	bottom_solid_layers = 0
	bridge_flow_ratio = 1
	bridge_speed = 10
	external_fill_pattern = rectilinear
	external_perimeter_extrusion_width = 0
	external_perimeter_speed = 100%
	external_perimeters_first = 0
	extra_perimeters = 1
	fill_angle = 90
	fill_density = 0%
	fill_pattern = rectilinear
	gap_fill_speed = 10
	infill_every_layers = 1
	infill_extruder = 1
	infill_extrusion_width = 0
	infill_overlap = 50
	infill_speed = 10
	overhangs = 1
	perimeter_extruder = 1
	perimeter_extrusion_width = 0
	perimeter_speed = 10
	perimeters = 1
	small_perimeter_speed = 10
	solid_infill_below_area = 0
	solid_infill_every_layers = 0
	solid_infill_extruder = 1
	solid_infill_extrusion_width = 0
	solid_infill_speed = 10
	thin_walls = 1
	top_infill_extrusion_width = 0
	top_solid_infill_speed = 10
	top_solid_layers = 0
M761	Deactivate valve for PH1
M763	Deactivate valve for PH2
M765	Deactivate valve for PH2
G0 Z50	Lower bed after print is completed
M84	disable motors
